# Supplementary material for: Widespread antimicrobial resistance among bacterial infections in a Rwandan referral hospital
Source: PLoS One. 2019 Aug 23;14(8):e0221121. doi: 10.1371/journal.pone.0221121 (PMC6707788; doi:10.1371/journal.pone.0221121)
Supplement: S1 Data — (XLSX) [file pone.0221121.s001.xlsx]

## Sheet: RwandanAntibiogram_DATA_2018-04
study_id	patient_id	Exclude	Order	gender	comorbid___0	comorbid___1	comorbid___2	comorbid___3	comorbid___4	comorbid___5	comorbid___6	comorbid___7	comorbid___8	comorb_other	abx_30days	osh_transfer	duration_osh_days	sx_duration	adm_time_chart	time_vs_documented	time_vs	temp	hr	sbp	dbp	rr	spo2	o2_req	o2req_deliverytype	o2_req_liters	fio2	alt_ment_status	time_culture1_doc	time_culture1_sent	pt_service	culture1_type	woundcult1_location	othercult1_location	culture1_pos	cefepime___1	cefepime___2	cefepime___4	cefepime___5	cefepime___7	cefepime___8	cefuroxime___1	cefuroxime___2	cefuroxime___4	cefuroxime___5
10201	10201	0	1	1	1	0	0	0	0	0	0	0	0		1	1	2	0	1	1	18:00:00	39.2	110	171	81	25	97	1	5			1	1	11:00:00	3	1			1	0	0	0	0	0	0	0	0	0	0
10202	10202	0	1	1	1	0	0	0	0	0	0	0	0		1	1	1	0	1	1	09:10:00	38.2	115	147	95	20	99	1	5			1	0		3	1			0	0	0	0	0	0	0	0	0	0	0
10203	10203	0	1	1	1	0	0	0	0	0	0	0	0		1	2		99999	1	1	18:00:00	39.2	99999	99999	99999	99999	99999	0				0	0		13	4	Right thigh		1	0	0	0	0	0	0	0	0	0	0
10301	10301	0	1	1	1	0	0	0	0	0	0	0	0		1	1	1	1	1	1	15:00:00	38.7	53	121	65	27	97	1	5		0.35	1	1	17:00:00	3	1			0	0	0	0	0	0	0	0	0	0	0
10302	10302	0	1	1	0	0	0	1	1	0	0	0	0		1	1	1	7	1	1	14:00:00	39.4	136	104	58	18	96	0				0	1	17:00:00	15	1			3	0	0	0	0	0	0	0	0	0	0
10401	10401	0	1	1	0	0	0	0	0	0	1	0	0		1	0		99999	1	1	14:00:00	38.5	82	112	64	18	98	0				0	1	15:30:00	12	1			0	0	0	0	0	0	0	0	0	0	0
10402	10402	0	1	2	0	0	0	0	0	0	1	0	0		1	1	99999	5	1	1	14:00:00	36.8	105	111	70	16	96	0				0	1	09:00:00	11	4	abdominal wound		1	0	1	0	0	0	0	0	0	0	0
10403	10403	0	1	2	0	0	0	0	0	0	1	0	0		1	2		4	1	1	06:00:00	39.5	146	128	84	24	96	0				0	1	15:30:00	11	1			0	0	0	0	0	0	0	0	0	0	0
10404	10404	0	1	2	0	0	0	0	0	0	1	0	0		1	1	4	5	1	1	14:00:00	38.5	82	104	70	21	98	0				0	1	11:00:00	4	1			0	0	0	0	0	0	0	0	0	0	0
10405	210701	0	2	2	0	0	0	0	0	0	1	0	0		1	1	1	4	1	1	06:00:00	39.5	76	110	62	18	96	0				0	1	12:30:00	11	1			0	0	0	0	0	0	0	0	0	0	0
10406	10406	0	1	1	0	0	0	0	0	0	1	0	0		1	2		9	1	1	20:10:00	36.7	65	115	58	20	96	0				0	1	18:38:00	7	4	intrabdominal		0	0	0	0	0	0	0	0	0	0	0
10407	10407	0	1	1	0	0	0	0	0	1	1	0	0		2	0		7	1	1	12:30:00	36	64	100	70	20	95	1	2	6		1	1	18:00:00	7	4	intrabdominal		1	0	0	0	0	0	0	1	0	0	0
10501	10501	0	1	1	0	0	0	0	0	0	1	0	0		1	0		2	1	1	03:00:00	38.8	121	131	79	25	100	1	5		0.5	1	1	16:45:00	3	1			0	0	0	0	0	0	0	0	0	0	0
10502	10502	0	1	1	0	0	0	0	0	0	1	0	0		1	1	1	99999	1	1	19:00:00	39	166	69	33	13	100	1	5		0.6	1	1	20:30:00	3	1			1	0	0	0	0	0	0	0	0	0	0
10504	40504	0	1	2	0	0	0	0	0	0	1	0	0		1	1	1	2	1	1	23:00:00	38.5	146	114	77	24	91	0				0	1	15:00:00	4	4	intrabdominal		0	0	0	0	0	0	0	0	0	0	0
10601	10601	0	1	1	0	0	0	0	0	0	0	0	1	asthma	0	0		2	1	1	11:30:00	39.2	104	104	61	24	97	0				0	1	12:50:00	5	1			0	0	0	0	0	0	0	0	0	0	0
10602	10602	0	1	1	1	0	0	0	0	0	0	0	0		1	1	4	5	1	1	11:00:00	40	121	112	67	28	100	1	5		0.35	1	0		3	1			3	0	0	0	0	0	0	0	0	0	0
10801	10801	0	1	2	0	0	0	0	0	0	1	0	0		1	1	2	2	1	1	13:00:00	37.3	118	140	74	22	91	1	2	10		0	1	15:20:00	7	4	intrabdominal		0	0	0	0	0	0	0	0	0	0	0
10802	10802	0	1	2	1	0	0	0	0	0	0	0	0		0	0		7	1	1	17:00:00	38.5	55	110	70	20	95	0				0	0		5	4	on abdomen		1	0	0	0	0	0	0	0	0	0	0
10803	60705	0	2	1	0	0	0	0	0	0	0	0	1	brain death	1	1	99999	2	1	1	10:00:00	38.6	120	140	86	25	99	1	5		0.3	1	0		3	1			3	0	0	0	0	0	0	0	0	0	0
10804	10804	0	1	1	1	0	0	0	0	0	0	0	0		1	1	2	5	1	1	14:17:00	41	161	119	79	24	86	0				1	1	14:50:00	5	1			0	0	0	0	0	0	0	0	0	0	0
10805	10805	0	1	1	0	0	0	0	1	0	0	0	0		1	1	99999	1	1	1	14:00:00	39.2	128	114	75	28	96	0				0	1	17:30:00	1	1			1	0	0	0	0	0	0	0	0	0	0
20201	20201	0	1	2	1	0	0	0	0	0	0	0	0		1	1	9	30	1	1	20:30:00	39	141	100	55	19	95	0				0	1	18:00:00	2	1			0	0	0	0	0	0	0	0	0	0	0
20202	20202	0	1	2	0	0	0	0	1	0	0	0	0		1	0		21	1	1	06:00:00	40.5	107	123	73	20	98	0				0	1	19:00:00	15	1			0	0	0	0	0	0	0	0	0	0	0
20203	20203	0	1	1	0	0	0	0	1	0	0	0	0		1	1	99999	90	1	1	20:00:00	38	131	92	68	22	96	0				0	1	19:00:00	15	1			0	0	0	0	0	0	0	0	0	0	0
20301	20301	0	1	2	0	0	0	0	0	0	0	0	1	Cardiac valvulopathy	1	1	2	7	1	1	13:30:00	40	111	136	94	24	95	1				0	1	11:00:00	5	1			0	0	0	0	0	0	0	0	0	0	0
20302	20302	0	1	1	0	0	0	0	0	0	1	0	0		1	1	1	1	1	1	02:00:00	38.7	117	160	100	37	100	1	6		0.3	1	1	12:00:00	3	1			0	0	0	0	0	0	0	0	0	0	0
20303	20303	0	1	1	0	0	0	0	0	0	1	0	0		1	0		1	1	1	08:00:00	38.9	73	189	96	28	97	1	5		0.5	1	1	16:00:00	3	1			1	0	0	0	0	0	0	0	0	0	0
20304	20304	0	1	1	0	0	0	0	0	0	1	0	0		1	1	99999	7	1	1	15:00:00	39	129	142	79	22	89	0				0	1	16:30:00	11	1			0	0	0	0	0	0	0	0	0	0	0
20501	20501	0	1	1	0	0	0	0	0	0	1	0	0		1	0		7	1	1	10:30:00	38.3	100	143	78	16	100	0				0	1	10:30:00	12	1			0	0	0	0	0	0	0	0	0	0	0
20502	20502	0	1	1	0	0	0	0	0	0	1	0	0		1	1	99999	17	1	1	07:00:00	38	110	146	75	27	97	1	5		1	1	0		1	1			1	1	0	0	0	0	0	0	0	0	0
20503	20503	0	1	2	0	0	0	0	0	1	0	0	0		1	0		2	1	1	05:00:00	38.8	104	147	84	18	98	0				0	0		2	2			1	1	0	0	0	0	0	1	0	0	0
20601	110801	0	1	2	1	0	0	0	0	0	0	0	0		0	1	1	7	1	1	05:45:00	38.9	88	124	82	20	96	0				0	0		5	1			0	0	0	0	0	0	0	0	0	0	0
20602	20602	0	1	1	0	0	0	0	0	0	1	0	0		2	1	99999	2	1	1	01:10:00	38.9	130	113	65	99999	100	1	5		0.5	1	1	13:15:00	5	1			0	0	0	0	0	0	0	0	0	0	0
20701	20701	0	1	1	0	0	0	0	0	0	1	0	0		0	0		1	1	1	09:00:00	38.5	115	109	62	14	100	1	5		0.8	1	1	16:40:00	3	1			1	0	1	0	0	0	0	0	0	0	0
20702	20702	0	1	2	0	0	1	0	0	0	1	0	0		1	0		19	1	1	06:00:00	36	78	126	70	20	99	0				0	1	10:00:00	13	4	knee		1	1	0	0	0	0	0	0	0	0	0
20703	210603	0	2	1	0	0	0	0	0	0	1	0	0		1	1	99999	8	1	1	06:00:00	37	62	143	82	20	96	0				0	1	10:20:00	11	4	left arm		1	1	0	0	0	0	0	0	0	0	0
20704	20704	0	1	1	0	0	0	0	0	0	1	0	0		1	1	99999	9	1	1	14:00:00	38.7	104	127	77	20	92	0				0	1	10:00:00	11	4	on abdomen		0	0	0	0	0	0	0	0	0	0	0
20705	20705	0	1	1	0	0	1	0	0	0	0	0	1	CKD	0	0		1	1	1	22:00:00	38.7	94	157	92	20	82	0				0	1	07:00:00	1	1			0	0	0	0	0	0	0	0	0	0	0
20706	30703	0	1	1	0	1	0	0	0	0	0	0	1	CKD	0	1	99999	1	1	1	09:15:00	38.3	110	77	40	24	99999	1	3	15		1	0		5	1			0	0	0	0	0	0	0	0	0	0	0
20707	20707	0	1	1	0	0	0	0	0	0	1	0	0		1	1	99999	2	1	1	07:00:00	38.5	106	112	54	18	96	0				1	0		8	1			0	0	0	0	0	0	0	0	0	0	0
20708	20708	0	1	2	0	1	0	0	0	0	0	0	0		1	1	99999	1	1	1	09:00:00	39	88	112	77	14	97	0				0	0		3	1			0	0	0	0	0	0	0	0	0	0	0
20801	20801	0	1	2	0	0	0	0	0	0	1	0	0		1	1	1	6	1	1	10:00:00	39	122	124	69	33	99	1	5		0.4	1	0		3	1			0	0	0	0	0	0	0	0	0	0	0
20802	20802	0	2	1	1	0	0	0	0	0	0	0	0		1	0		6	1	1	07:00:00	39.3	137	140	70	34	99	1	5		0.5	1	0		3	1			0	0	0	0	0	0	0	0	0	0	0
20804	20804	0	1	1	0	0	0	1	0	0	0	0	0		1	1	99999	14	1	0		40	99	115	70	22	99999	0				0	0		5	1			3	0	0	0	0	0	0	0	0	0	0
30201	30201	0	1	1	1	0	0	0	0	0	0	0	0		1	1	2	0	1	1	14:00:00	38.1	103	151	88	30	100	1	5			1	1	14:00:00	3	1			1	0	0	0	0	0	0	0	0	0	0
30301	30301	0	1	1	0	0	0	0	0	0	0	0	1	Kidney transplant	1	0		14	1	1	21:00:00	39.5	137	141	75	24	89	0				0	1	22:00:00	1	1			1	0	0	0	0	0	0	0	0	0	0
30302	60302	0	1	2	0	0	0	0	1	0	0	0	0		1	0		7	1	1	22:00:00	39.7	114	91	51	18	95	0				0	1	22:30:00	2	1			1	0	0	0	0	0	0	0	1	0	0
30303	30303	0	1	2	0	0	1	0	0	0	0	0	0		1	1	3	3	1	1	22:00:00	39.1	99	155	88	18	96	0				0	1	13:00:00	2	1			0	0	0	0	0	0	0	0	0	0	0
30304	30304	0	1	1	0	0	0	0	0	0	0	0	1	trauma	0	1	1	2	1	1	06:00:00	38	78	138	71	22	96	0				0	1	16:40:00	11	1			3	0	0	0	0	0	0	0	0	0	0
30305	30305	0	1	1	0	0	0	0	0	0	1	0	0		1	1	99999	99999	1	1	06:00:00	38.5	91	141	60	20	97	0				1	1	16:40:00	11	1			3	0	0	0	0	0	0	0	0	0	0
30306	30306	0	1	2	0	0	0	0	0	0	1	0	0		1	1	2	5	1	1	06:00:00	38	124	119	77	22	94	1				0	1	19:00:00		4	Intra-abdominal		0	0	0	0	0	0	0	0	0	0	0
30307	30307	0	1	2	0	0	0	0	0	0	1	0	0		1	1	2	3	1	1	05:00:00	39.8	136	99	76	22	97	0				0	1	03:00:00	4	1			0	0	0	0	0	0	0	0	0	0	0
30401	310301	0	2	2	0	0	0	0	0	0	0	0	1	SLE	1	1	1	7	1	1	16:50:00	36.8	88	135	89	18	96	0				0	1	17:00:00	2	4	right leg		1	1	0	0	0	0	0	1	0	0	0
30402	30402	0	1	2	1	0	0	0	0	0	0	0	0		1	0		1	1	1	18:15:00	39.2	119	118	85	22	85	0				0	1	11:30:00	5	1			0	0	0	0	0	0	0	0	0	0	0
30403	70401	0	1	1	1	0	0	0	0	0	0	0	0		1	1	3	7	1	1	12:08:00	38.2	99	143	89	20	96	0				0	1	15:00:00	5	1			0	0	0	0	0	0	0	0	0	0	0
30404	140705	0	1	1	0	0	0	0	0	0	0	0	1	CKD	0	0		90	1	1	06:00:00	38.1	128	130	78	18	92	0				0	1	16:30:00	5	1			0	0	0	0	0	0	0	0	0	0	0
30405	30405	0	1	1	0	0	0	0	0	0	0	0	1	BPH	1	1	2	7	1	1	15:00:00	40	88	101	53	20	98	0				0	1	19:00:00	5	1			0	0	0	0	0	0	0	0	0	0	0
30407	30407	0	1	1	0	0	1	0	0	0	0	0	0		0	0		1	1	1	15:00:00	37	82	141	96	22	98	0				0	0		1	4	knee		1	0	0	0	0	0	0	0	0	0	0
30408	30408	0	1	2	0	0	0	0	0	0	1	0	0		1	1	99999	5	1	1	03:03:00	36.8	95	97	64	20	97	0				0	0		7	4	intra-abdominal		1	0	1	0	0	0	0	0	1	0	0
30409	10403	0	2	2	0	0	0	0	0	0	1	0	0		1	1	1	1	1	1	14:00:00	38	121	117	62	16	99	0				0	0		7	4	intra-abdominal		1	0	1	0	0	0	0	0	1	0	0
30410	30410	0	1	2	0	0	0	0	1	0	0	0	0		1	1	99999	99999	1	1	18:00:00	38.5	133	116	64	20	95	0				1	1	18:40:00	2	2			1	0	1	0	0	0	0	0	1	0	0
30501	30501	0	1	1	0	0	1	0	0	0	0	0	0		1	0		2	1	1	20:00:00	38.6	118	129	93	20	87	1	2	3		0	0		1	1			0	0	0	0	0	0	0	0	0	0	0
30502	90804	0	1	1	0	0	0	0	0	0	0	0	1	asthma, CHF	1	1	1	21	1	1	14:00:00	38	117	153	75	20	94	0				0	1	17:00:00	1	1			3	0	0	0	0	0	0	0	0	0	0
30503	30503	0	1	2	0	1	0	0	0	0	1	0	0		0	0		4	1	1	11:00:00	39	85	120	68	20	96	0				0	1	22:00:00	4	1			0	0	0	0	0	0	0	0	0	0	0
30504	30504	0	1	2	1	0	0	0	0	0	0	0	0		1	0		4	1	1	14:00:00	38.1	105	115	86	20	98	0				0	0		4	2			0	0	0	0	0	0	0	0	0	0	0
30505	30505	0	1	2	0	0	0	0	0	0	1	0	0		0	1	1	3	1	1	21:00:00	38.3	123	117	94	21	91	0				0	1	23:53:00	4	4	intrabdominal		1	1	0	0	0	0	0	0	1	0	0
30506	30506	0	1	1	0	1	1	0	0	0	0	0	0		0	0		1	1	1	10:55:00	39.4	88	140	74	20	99	1	5		0.51	1	0		5	1			0	0	0	0	0	0	0	0	0	0	0
30608	200606	0	1	2	0	0	0	0	0	0	1	0	0		1	1	1	3	1	1	22:00:00	38.9	126	117	74	20	98	0				0	0		4	2			1	0	0	0	0	0	0	0	0	0	0
30701	20702	0	2	2	0	0	1	0	0	0	1	0	0		1	0		1	1	1	14:00:00	38	96	142	100	18	99999	0				0	0		13	2			1	0	0	0	0	0	0	0	0	0	0
30702	30702	0	1	2	0	0	0	0	0	0	1	0	0		0	1	99999	5	1	1	06:00:00	37	76	110	60	20	98	0				0	0		13	4	left tibia		1	0	1	0	0	0	0	0	0	0	0
30703	30703	0	2	1	0	1	0	0	0	0	0	0	1	lung cancer, CKD	0	0		1	1	1	14:00:00	37.9	101	140	63	20	97	1	2	15		0	0		5	1			1	0	0	0	0	0	0	0	0	0	0
30704	30704	0	1	2	0	0	0	1	1	0	0	0	0		0	1	99999	1	1	1	14:00:00	38.1	113	100	71	20	96	0				0	0		5	1			0	0	0	0	0	0	0	0	0	0	0
30801	30801	0	1	2	0	0	0	0	0	0	0	0	1	asthma	1	1	99999	10	1	1	06:00:00	39.4	107	122	70	20	100	0				0	1	15:40:00	5	1			0	0	0	0	0	0	0	0	0	0	0
30802	30802	0	1	2	0	0	0	1	0	0	0	0	1	cardiomyopathy, liver toxicity	1	1	99999	2	1	1	12:00:00	38.7	116	87	62	18	96	0				0	1	16:40:00	2	1			0	0	0	0	0	0	0	0	0	0	0
30803	30803	0	1	1	1	0	0	0	0	0	0	0	0		1	1	2	14	1	1	13:00:00	39.3	126	74	42	99999	90	1	5		0.6	1	0		5	1			0	0	0	0	0	0	0	0	0	0	0
30804	30804	0	1	2	0	0	0	0	0	0	0	0	1	chronic anemia	0	0		3	1	1	06:00:00	39.3	127	132	93	48	97	0				0	1	08:30:00	5	1			0	0	0	0	0	0	0	0	0	0	0
30805	30805	0	1	1	0	0	0	1	1	1	0	0	0		0	0		14	1	1	21:00:00	39.4	99	110	55	22	100	0				0	0		5	1			0	0	0	0	0	0	0	0	0	0	0
30806	30806	0	1	2	0	0	0	0	0	0	1	0	0		1	1	1	8	1	1	07:00:00	38.7	127	133	76	15	99	1	5		0.4	1	1	08:35:00	3	3			1	0	1	0	0	0	0	0	0	0	0
30807	30807	0	1	1	0	0	0	0	0	0	1	0	1	stroke	1	1	99999	10	1	1	15:00:00	38.4	134	133	83	39	99	0				0	1	15:30:00	3	1			0	0	0	0	0	0	0	0	0	0	0
30808	30808	0	1	2	0	0	0	0	0	0	1	0	0		1	1	1	3	1	1	22:00:00	38.9	126	117	74	20	98	0				0	0		4	2			1	0	0	0	0	0	0	0	0	0	0
30809	250602	0	2	1	0	0	0	0	0	0	1	0	0		1	1	4	14	1	1	06:00:00	37	65	115	67	20	99	0				0	0		11	2			1	0	0	0	0	0	0	0	0	0	0
30810	30810	0	1	2	0	0	0	0	1	0	0	0	0		1	0		21	1	1	06:00:00	40	136	115	71	18	92	0				0	0		2	2			1	0	0	0	0	0	0	0	0	0	0
40301	40301	0	1	2	0	1	0	0	0	0	0	0	0		1	1	3	28	1	1	23:21:00	37.2	86	145	71	18	96	0				0	1	11:30:00	7	4	Right upper limb		2	0	0	0	0	0	0	0	0	0	0
40302	40302	0	1	2	0	0	0	0	0	0	1	0	0		1	1	1	2	1	1	14:05:00	39.5	104	94	70	24	98	0				0	1	00:30:00	4	4	Intra-abdominal		2	0	0	0	0	0	0	0	0	0	0
40303	40303	0	1	2	1	0	0	0	0	0	0	0	0		1	1	1	10	1	1	16:00:00	38.4	130	108	69	20	99	0				0	1	18:00:00	5	2			1	0	0	0	0	0	0	0	0	0	0
40401	40401	0	1	1	1	0	0	0	0	0	0	0	0		0	0		99999	1	1	22:00:00	35	80	88	35	20	94	0				0	1	12:00:00	1	1			0	0	0	0	0	0	0	0	0	0	0
40402	40402	0	1	1	1	0	0	0	0	0	0	0	0		0	0		1	1	1	16:01:00	39	107	98	70	18	91	0				0	1	17:00:00	5	1			1	1	0	0	0	0	0	0	0	0	0
40403	40403	0	1	2	0	1	1	0	0	0	0	0	0		0	1	16	5	1	1	21:15:00	36.5	78	141	86	20	98	0				0	0		2	4	left arm		1	0	0	0	0	0	0	0	1	0	0
40404	40404	0	1	2	0	0	0	0	1	0	0	0	1	hepatitis	1	0		4	1	1	12:00:00	39.5	118	96	43	20	99	0				0	0		2	2			1	1	0	0	0	0	0	0	0	0	0
40501	40501	0	1	2	0	0	0	0	0	0	1	0	0		1	1	7	9	1	1	15:00:00	37	100	126	67	20	90	0				0	1	19:45:00	7	4	intrabdominal		1	0	1	0	0	0	0	0	1	0	0
40502	170505	0	1	1	1	0	0	0	0	0	0	0	0		1	0		3	1	1	14:00:00	38.5	105	95	58	22	95	1	2	6		0	0		5	1			0	0	0	0	0	0	0	0	0	0	0
40503	40503	0	1	2	0	0	0	0	0	0	0	0	1	Hepatitis	0	0		2	1	1	06:00:00	39.2	99999	115	61	24	86	1	2	6		0	1	06:00:00	10	1			3	0	0	0	0	0	0	0	0	0	0
40504	40504	0	2	2	0	0	0	0	0	0	1	0	0		1	1	99999	1	1	1	06:00:00	37	102	132	90	20	96	0				0	1	17:00:00	4	4	intrabdominal		1	0	1	0	0	0	0	0	1	0	0
40601	40601	0	1	1	0	0	0	1	1	0	0	0	0		1	1	100	3	1	1	06:00:00	38	127	115	66	19	95	0				0	0		1	1			0	0	0	0	0	0	0	0	0	0	0
40602	40602	0	1	1	1	0	0	0	0	0	0	0	0		0	1	99999	2	1	1	16:30:00	38.6	118	118	56	99999	98	0				0	0		1	2			0	0	0	0	0	0	0	0	0	0	0
40603	40603	0	1	1	0	0	0	0	0	0	1	0	0		0	1	1	1	1	1	22:00:00	38.5	113	160	89	99999	97	1	2	99999		1	1	22:30:00	5	1			0	0	0	0	0	0	0	0	0	0	0
40604	40604	0	1	1	1	0	0	0	0	0	0	0	0		0	0		1	1	1	22:05:00	39	94	122	81	99999	98	1	5		0.4	1	1	22:30:00	5	1			0	0	0	0	0	0	0	0	0	0	0
40701	40701	0	2	1	1	0	0	0	0	0	0	0	0		1	1	99999	5	1	1	20:00:00	38.7	80	134	85	20	91	1	2	15		1	1	17:30:00	5	1			3	0	0	0	0	0	0	0	0	0	0
40702	40702	0	1	1	0	0	0	0	1	0	0	0	1	anemia	1	1	99999	99999	1	1	06:00:00	36.7	100	92	54	18	90	1	2	10		0	0		1	3			1	0	1	0	0	0	0	0	1	0	0
40703	40703	0	1	1	0	0	0	0	0	0	1	0	0		0	1	99999	2	1	1	06:00:00	36.6	100	120	82	20	95	0				0	0		7	4	right forearm		0	0	0	0	0	0	0	0	0	0	0
40704	40704	0	1	2	0	0	0	0	0	0	0	0	1	obstructive uropathy	0	0		14	1	1	18:00:00	36.8	102	108	88	20	99999	0				0	0		4	2			1	1	0	0	0	0	0	0	0	0	0
40705	40705	0	1	2	0	0	0	0	0	0	0	0	1	ischemic stroke	0	1	1	1	1	1	06:00:00	36.6	61	94	62	18	89	0				1	0		2	2			1	1	0	0	0	0	0	1	0	0	0
40706	40706	0	1	2	0	0	0	0	1	0	0	0	0		0	1	1	30	1	1	16:00:00	38	108	100	61	25	99	1	5		1	1	0		3	1			0	0	0	0	0	0	0	0	0	0	0
40801	40801	0	1	1	1	0	0	0	0	0	0	0	0		0	0		2	1	1	02:00:00	38.5	100	91	52	18	97	0				0	1	19:30:00	11	1			0	0	0	0	0	0	0	0	0	0	0
40802	310706	0	1	1	0	0	0	0	0	0	1	0	0		1	1	99999	7	1	1	22:00:00	38.2	86	100	70	20	100	1	2	4		9	1	20:00:00	11	1			0	0	0	0	0	0	0	0	0	0	0
40803	190702	0	2	1	0	0	0	0	1	0	1	0	0		1	1	99999	22	1	1	07:00:00	39.1	149	110	52	22	97	0				0	0		11	1			0	0	0	0	0	0	0	0	0	0	0
40804	40804	0	1	1	0	0	0	0	1	0	0	0	0		1	1	99999	2	1	1	20:00:00	40	123	100	58	90	94	0				0	1	20:00:00	11	2			0	0	0	0	0	0	0	0	0	0	0
40805	40805	0	1	1	1	0	0	0	0	0	0	0	0		1	1	99999	1	1	1	16:30:00	38.2	111	115	72	20	91	0				0	0		5	1			0	0	0	0	0	0	0	0	0	0	0
40806	40806	0	1	1	0	0	0	0	0	0	1	0	0		1	1	99999	4	1	1	09:00:00	35	104	98	67	13	99999	1	5		0.4	1	0		3	3			1	1	0	0	0	0	0	0	0	0	0
40807	160706	0	2	1	0	0	0	0	0	0	0	0	1	AKI	1	1	99999	4	1	1	10:05:00	37	55	160	97	18	98	0				0	0		1	2			1	0	0	0	0	0	0	0	0	0	0
40808	40808	0	1	1	0	0	1	0	0	0	0	0	1	asthma, ESRD	1	1	7	99999	1	1	15:30:00	36.1	89	134	85	18	98	0				0	0		1	1			1	0	0	0	0	0	0	0	0	0	0
40809	40809	0	1	1	1	0	0	0	0	0	0	0	0		1	1	1	5	1	1	04:00:00	38.5	79	157	91	18	97	0				0	0		10	1			1	0	0	0	0	0	0	0	0	0	0
50401	50401	0	1	2	0	1	1	0	0	0	0	0	0		0	1	1	2	1	1	15:00:00	36.6	122	144	94	99999	97	0				0	1	15:30:00	2	4	left foot		3	0	0	0	0	0	0	0	0	0	0
50402	50402	0	1	2	0	0	0	0	0	0	0	0	1	CKD	1	1	99999	14	1	1	06:00:00	38.6	102	160	92	20	93	0				0	1	16:30:00	2	1			1	0	1	0	0	0	0	0	1	0	0
50403	50403	0	1	1	0	0	0	0	1	0	0	0	0		0	1	1	7	1	1	15:00:00	39.8	133	107	54	24	96	0				0	1	22:00:00	1	1			3	0	0	0	0	0	0	0	0	0	0
50404	90804	0	2	1	1	0	0	0	0	0	0	0	0		1	1	1	21	1	1	06:00:00	39.5	122	153	102	18	92	0				0	1	08:00:00	11	1			0	0	0	0	0	0	0	0	0	0	0
50405	50405	0	1	2	1	0	0	0	0	0	0	0	0		0	1	5	10	1	1	23:10:00	39	166	124	86	32	97	1	5		0.5	1	1	17:00:00	3	1			1	0	1	0	0	0	0	0	1	0	0
50406	50406	0	1	2	0	0	0	0	0	0	1	0	0		1	1	14	7	1	1	09:15:00	37.9	88	116	72	99999	99999	0				0	1	05:30:00	4	4	intrabdominal		1	0	1	0	0	0	0	0	1	0	0
50501	50501	0	1	1	1	0	0	0	0	0	0	0	0		1	0		14	1	1	06:30:00	39	102	111	64	17	93	0				0	1	17:50:00	1	1			0	0	0	0	0	0	0	0	0	0	0
50502	50502	0	1	2	0	0	0	0	1	0	0	0	0		1	1	2	3	1	1	06:00:00	38	101	128	81	20	97	0				0	0		4	2			0	0	0	0	0	0	0	0	0	0	0
50601	50601	0	1	1	0	0	0	0	0	1	1	0	0		1	0		1	0	1	12:30:00	38.3	145	141	95	20	99999	0				0	1	13:30:00	8	1			3	0	0	0	0	0	0	0	0	0	0
50602	50602	0	2	2	0	0	0	0	0	0	1	0	1	Kidney failure	0	0		2	1	1	10:00:00	39.1	122	99999	99999	30	99	1	5		0.7	1	1	11:00:00	3	1			3	0	0	0	0	0	0	0	0	0	0
50603	50603	0	1	2	1	0	0	0	0	0	0	0	0		0	0		1	1	1	18:00:00	39	65	106	41	20	100	0				0	1	11:00:00	3	2			0	0	0	0	0	0	0	0	0	0	0
50604	50604	0	1	1	0	0	1	0	0	0	0	0	1	CKD, HCV	0	1	1	2	1	1	15:00:00	36.5	77	155	89	18	97	0				0	0		10	2			1	1	0	0	0	0	0	1	0	0	0
50605	310503	0	1	1	0	0	0	0	0	0	1	0	0		1	1	2	4	1	1	23:00:00	38.4	145	135	107	13	99	1	2	4		1	0		3	4	peritoneal fluid		1	1	0	0	0	0	0	1	0	0	0
50701	50701	0	1	1	0	0	0	0	0	0	1	0	0		1	0		16	1	1	14:00:00	37	70	120	70	18	98	0				0	1	11:40:00	13	4	left foot		1	0	0	0	0	0	0	0	0	0	0
50702	50702	0	1	2	0	1	0	0	0	0	0	0	0		0	0		2	1	1	17:52:00	39.2	135	156	78	20	95	0				0	0		5	1			0	0	0	0	0	0	0	0	0	0	0
50703	50703	0	1	1	0	0	0	1	0	0	0	0	0		1	1	99999	3	1	1	05:30:00	38.3	123	101	57	20	99999	1	2	10		0	1	16:30:00	5	1			0	0	0	0	0	0	0	0	0	0	0
50704	50704	0	2	2	0	1	1	0	0	0	0	0	0		1	1	99999	10	1	1	14:00:00	39	107	170	65	32	90	1	5		0.4	1	1	15:00:00	3	1			0	0	0	0	0	0	0	0	0	0	0
50705	160707	0	1	1	0	0	1	0	0	0	1	0	0		1	0		6	1	1	05:00:00	38.7	99999	182	92	30	89	1	5		1	1	1	16:00:00	3	1			0	0	0	0	0	0	0	0	0	0	0
50706	200606	0	2	2	0	0	0	0	0	0	1	0	0		1	1	999999	2	1	1	10:00:00	38.2	114	152	60	99999	99	1	5		0.5	1	0		3	3			1	1	0	0	0	0	0	0	0	0	0
60201	60201	0	1	1	1	0	0	0	0	0	0	0	0		1	2		99999	1	1	06:00:00	38	87	153	78	14	98	1	5			1	1	07:00:00	3	1			0	0	0	0	0	0	0	0	0	0	0
60203	60203	0	1	1	0	0	0	0	0	0	0	0	1	Sickle cell disease	1	0		5	1	1	22:00:00	39	137	100	62	19	93	0				0	1	14:00:00	1	1			0	0	0	0	0	0	0	0	0	0	0
60204	60204	0	1	1	1	0	0	0	0	0	0	0	0		1	1	7	14	1	1	02:00:00	40	105	98	43	30	84	1				0	1	14:00:00	1	1			0	0	0	0	0	0	0	0	0	0	0
60205	60205	0	1	2	0	0	0	0	1	0	0	0	0		1	1	10	99999	1	1	12:00:00	39.8	99999	86	47	99999	98	0				0	1	14:00:00	2	1			3	0	0	0	0	0	0	0	0	0	0
60206	60206	0	1	1	0	0	0	0	0	0	1	0	0		1	1	3	7	1	1	06:00:00	38.2	66	134	76	20	87	0				0	1	19:00:00	11	1			0	0	0	0	0	0	0	0	0	0	0
60207	60207	0	1	1	0	0	0	0	0	0	1	0	0		1	1	1	1	1	1	06:00:00	38.7	101	146	75	20	80	1				0	1	19:00:00	11	1			3	0	0	0	0	0	0	0	0	0	0
60301	60301	0	1	1	0	0	0	0	0	0	1	0	0		0	0		99999	1	1	18:00:00	38	96	106	63	18	100	0				0	1	08:30:00	12	4	abdominal wall		1	0	0	0	0	0	0	1	0	0	0
60302	60302	0	2	1	0	0	0	0	0	0	1	0	0		1	1	99999	99999	1	1	06:00:00	39	99	124	56	22	97	0				0	1	10:00:00	11	4	abdominal surgical wound		1	0	0	0	0	0	0	0	0	0	0
60303	60303	0	1	1	0	0	0	0	0	0	1	0	0		1	1	1	1	1	1	06:00:00	38.9	123	164	131	54	97	1	5		0.8	1	1	14:00:00	3	2			1	0	0	0	0	0	0	0	0	0	0
60304	60304	0	1	1	0	0	0	0	0	0	1	0	0		1	0		1	1	1	15:00:00	38.6	86	143	85	19	100	1	5		0.5	1	1	16:30:00	3	1			3	0	0	0	0	0	0	0	0	0	0
60401	60401	0	1	1	0	0	0	0	0	1	1	0	0		1	0		99999	1	1	19:00:00	39.2	78	107	60	18	98	0				0	1	20:00:00	12	1			1	1	0	0	0	0	0	0	1	0	0
60402	60402	0	1	2	0	0	0	0	1	0	0	1	0		1	1	1	21	1	1	06:00:00	39.5	120	104	70	18	96	0				0	1	10:30:00	2	1			0	0	0	0	0	0	0	0	0	0	0
60403	60403	0	1	2	0	1	0	0	0	0	0	0	0		1	1	1	2	1	1	11:00:00	39	117	77	64	26	96	1	3	15		1	1	11:00:00	2	1			0	0	0	0	0	0	0	0	0	0	0
60404	60404	0	1	1	1	0	0	0	0	0	0	0	0		1	1	1	2	1	1	11:00:00	38.6	82	111	66	99999	97	0				0	1	11:25:00	5	1			1	0	0	0	0	0	0	0	0	0	0
60405	60405	0	1	2	1	0	0	0	0	0	0	0	0		1	1	2	3	1	1	16:20:00	38.3	95	110	68	18	86	1	3	5		0	1	17:30:00	5	1			0	0	0	0	0	0	0	0	0	0	0
60406	230702	0	1	1	0	0	0	0	1	0	0	0	0		1	1	1	14	1	1	15:30:00	40.5	111	102	57	20	98	0				0	1	18:30:00	15	1			3	0	0	0	0	0	0	0	0	0	0
60407	60407	0	1	2	0	0	0	0	0	0	1	0	0		1	1	1	2	1	1	12:00:00	39.4	112	98	68	99999	99999	0				0	1	11:20:00	4	1			1	1	0	0	0	0	0	1	0	0	0
60408	180603	0	1	1	0	0	0	0	0	0	1	0	0		1	1	5	4	1	1	16:00:00	39.5	128	148	85	20	94	0				0	0		13	4	saccrum		1	0	1	0	0	0	0	0	1	0	0
60409	60409	0	1	1	0	0	0	0	0	0	1	0	0		1	1	1	1	1	1	06:00:00	38.7	93	140	80	18	99999	0				0	0		13	4	left lower limb		1	0	1	0	0	0	0	0	1	0	0
60501	50602	0	1	2	0	0	0	0	0	0	1	0	1	Kidney failure	0	0		1	1	1	21:00:00	38.4	133	143	85	26	100	1	5		99999	1	0		3	1			0	0	0	0	0	0	0	0	0	0	0
60601	60601	0	1	2	1	0	0	0	0	0	0	0	0		0	0		14	1	1	15:51:00	41	133	117	65	22	90	0				0	0		2	1			0	0	0	0	0	0	0	0	0	0	0
60602	60602	0	1	2	0	0	0	0	0	0	1	0	0		1	1	2	3	0	1	06:00:00	38.7	120	118	54	99999	87	0				0	0		11	1			3	0	0	0	0	0	0	0	0	0	0
60603	60603	0	2	1	0	0	0	0	0	0	1	0	0		2	1	99999	6	1	0		36	103	125	76	20	97	0				0	1	00:30:00	7	4	penis		1	1	0	0	0	0	0	0	1	0	0
60604	60604	0	1	2	0	0	0	0	0	1	1	0	0		0	0		1	0	1	16:00:00	38.5	66	131	56	16	99	1	2	6		1	1	17:30:00	3	1			0	0	0	0	0	0	0	0	0	0	0
60605	40701	0	3	2	0	1	1	0	0	0	0	0	1	CKD	1	0		1	1	1	12:40:00	39.5	84	125	60	22	100	1	2	6		0	1	06:00:00	2	1			3	0	0	0	0	0	0	0	0	0	0
60701	60701	0	1	2	0	0	0	0	0	0	1	0	0		1	1	99999	90	1	1	23:00:00	36.7	99	101	59	20	94	0				0	0		8	2			1	1	0	0	0	0	0	0	1	0	0
60702	250602	0	3	1	0	0	0	0	0	0	1	0	0		1	1	99999	15	1	1	14:00:00	38	120	131	64	20	96	0				0	0		7	4	penis		1	0	0	0	0	0	0	0	0	0	0
60703	60703	0	1	1	0	0	0	0	0	0	0	0	1	obstructive jaundice	1	1	99999	18	1	1	20:00:00	39.5	83	193	50	20	83	1	2	8		0	1	13:00:00	1	1			1	1	0	0	0	0	0	0	1	0	0
60704	100701	0	1	1	0	0	1	0	0	0	0	0	1	obstructive uropathy	0	0		8	1	1	11:00:00	37	76	168	121	18	100	0				0	1		1	4	lower abdomen		1	0	0	0	0	0	0	0	0	0	0
60705	60705	0	1	1	0	0	0	0	0	0	0	0	1	brain death	1	1	99999	3	1	1	02:00:00	38.9	152	126	83	23	98	1	5		1	1	1	06:30:00	3	1			0	0	0	0	0	0	0	0	0	0	0
60706	60706	0	1	2	0	0	0	0	1	0	1	0	0		1	1	99999	14	1	1	22:00:00	37	82	120	70	19	98	0				0	1	10:00:00	13	4	left knee		3	0	0	0	0	0	0	0	0	0	0
60707	60707	0	1	2	0	1	1	0	0	0	0	0	1	CKD	0	0		2	1	1	20:06:00	37	104	168	88	20	98	0				0	0		5	2			1	0	0	0	0	0	0	0	0	0	0
60708	60708	0	1	1	0	0	0	0	0	0	0	0	1	spinal cord injury	1	1	99999	21	1	1	21:00:00	37.8	103	116	62	20	99999	0				0	0		5	2			1	0	0	0	0	0	0	0	0	0	0
60801	60801	0	1	1	0	0	0	0	0	0	1	0	0		1	0		2	1	1	14:00:00	39.5	148	148	72	24	95	0				0	1	21:30:00	12	1			0	0	0	0	0	0	0	0	0	0	0
60802	60802	0	1	1	0	0	0	0	0	0	1	0	0		1	1	99999	7	1	1	14:00:00	38.5	100	120	75	20	97	0				0	0		13	4	left leg		1	0	0	0	1	0	0	0	0	0	0
60803	60803	0	1	1	0	0	0	0	0	0	1	0	0		1	1	99999	7	1	1	15:00:00	38.1	62	122	62	18	99999	0				0	0		13	4	left tibia		1	0	0	0	0	0	0	0	1	0	0
60804	60804	0	1	2	0	0	1	0	0	0	0	0	1	stroke	0	0		1	1	1	19:00:00	38.5	89	104	60	18	97	1	2	6		1	1	16:00:00	5	1			0	0	0	0	0	0	0	0	0	0	0
60805	60805	0	1	1	0	0	1	0	0	0	0	0	1	stroke	0	0		2	1	1	06:40:00	38.4	109	141	97	22	97	1	2	5		1	1	16:00:00	5	1			3	0	0	0	0	0	0	0	0	0	0
60806	60806	0	1	2	1	0	0	0	0	0	0	0	0		1	1	2	2	1	1	10:00:00	38.8	118	120	69	36	97	1	3	15		1	0		5	1			3	0	0	0	0	0	0	0	0	0	0
60807	130802	0	1	2	0	1	1	0	0	0	0	0	1	dementia	1	1	99999	12	1	1	22:00:00	38	108	159	77	18	98	0				0	0		2	4	buttocks		1	0	0	0	0	0	0	0	1	0	0
70201	70201	0	1	1	0	0	0	0	0	0	1	0	0		1	1	1	1	1	1	13:00:00	39.5	122	112	64	18	95	0				0	0		11	1			2	0	0	0	0	0	0	0	0	0	0
70203	70203	0	1	2	0	0	0	0	0	0	1	0	0		1	1	99999	7	0	1	11:00:00	38.5	91	121	79	20	96	0				0	1	12:00:00	11	1			0	0	0	0	0	0	0	0	0	0	0
70302	70302	0	1	2	0	0	0	0	0	0	1	0	0		1	1	6	7	1	1	16:00:00	38.5	116	131	91	24	95	0				0	1	16:00:00	4	4	Intra-abdominal		1	0	0	0	0	0	0	0	0	0	0
70401	70401	0	2	1	1	0	0	0	0	0	0	0	0		1	1	1	7	1	1	15:30:00	37.9	84	124	96	18	92	0				0	1	11:30:00	11	4	right leg		1	1	0	1	0	0	0	0	0	0	0
70402	230702	0	2	1	0	0	0	0	1	0	0	0	0		1	1	1	14	1	1	13:37:00	40.5	111	102	57	20	98	0				0	1	18:30:00	5	1			3	0	0	0	0	0	0	0	0	0	0
70501	70501	0	1	2	0	0	0	0	0	0	1	0	0		1	1	3	4	1	1	19:00:00	38	110	100	60	24	96	0				0	1	20:00:00	7	4	intrabdominal		0	0	0	0	0	0	0	0	0	0	0
70502	70502	0	1	2	0	0	0	0	0	0	1	0	0		0	0		30	1	1	17:00:00	38.8	120	122	73	20	99	0				0	1	01:30:00	7	4	perianal		1	1	0	0	0	0	0	1	0	0	0
70503	300501	0	1	1	0	0	1	0	0	0	0	0	0		0	1	14	21	1	1	06:00:00	36	76	101	59	20	96	0				0	1	06:30:00	7	4	left thigh		1	1	0	0	0	0	0	0	0	0	0
70504	70504	0	1	1	0	0	0	0	0	0	1	0	0		0	0		1	1	1	08:30:00	36.8	83	126	77	18	96	0				0	0		13	4	right leg		1	0	1	0	0	0	0	0	0	0	0
70601	70601	0	1	2	1	0	0	0	0	0	0	0	0		0	1	1	1	1	1	06:00:00	38.8	101	121	83	15	97	0				0	0		2	1			3	0	0	0	0	0	0	0	0	0	0
70602	70602	0	1	2	0	1	1	0	0	0	0	0	1	hepatitis c	0	0		5	1	1	20:00:00	39.6	116	135	69	21	84	0				0	0		2	1			0	0	0	0	0	0	0	0	0	0	0
70603	180501	0	2	2	0	0	0	0	0	0	1	0	0		0	1	2	19	1	1	06:00:00	36	91	116	74	20	99999	0				0	1	20:30:00	7	4	intrabdominal		1	0	1	0	0	0	0	0	0	0	0
70604	70604	0	1	1	0	0	0	0	0	0	1	0	0		1	1	99999	1	1	1	22:00:00	38	95	129	81	24	100	1	5		99999	1	1	11:30:00	3	2			0	0	0	0	0	0	0	0	0	0	0
70701	70701	0	1	2	0	0	0	0	0	0	1	0	0		1	0		9	1	1	06:00:00	36.5	95	98	85	20	96	0				0	0		7	4	on abdomen		0	0	0	0	0	0	0	0	0	0	0
70702	70702	0	1	1	1	0	0	0	0	0	0	0	0		1	1	14	90	1	1	13:50:00	38.3	103	102	52	18	93	0				1	1	15:00:00	5	1			3	0	0	0	0	0	0	0	0	0	0
70703	70703	0	1	2	0	0	0	0	1	0	0	0	0		0	0		14	1	1	10:00:00	38.9	119	118	72	25	100	1	5		0.63	1	1	20:00:00	5	1			3	0	0	0	0	0	0	0	0	0	0
70704	70704	0	1	2	0	1	0	0	0	0	0	0	0		1	1	99999	2	1	1	20:00:00	38.8	111	130	90	20	100	0				1	1	20:00:00	5	1			0	0	0	0	0	0	0	0	0	0	0
70705	70705	0	1	1	0	0	0	0	0	0	1	0	0		1	0		1	1	1	20:00:00	38.6	88	114	68	20	96	0				0	0		13	2			1	1	0	0	0	0	0	0	1	0	0
70706	70706	0	1	2	0	0	0	0	0	0	1	0	0		1	0		16	1	1	06:00:00	38.1	95	111	57	18	90	0				0	0		10	2			1	0	0	0	0	0	0	0	1	0	0
70707	70707	0	1	2	0	1	0	0	0	0	1	0	0		0	0		30	1	1	06:00:00	39	84	107	69	20	99999	0				0	1	13:20:00	7	4	back		1	0	0	0	0	0	0	0	0	0	0
70801	310701	0	2	2	0	0	0	0	0	0	1	0	0		1	1	99999	2	1	1	22:00:00	38	107	81	50	20	99999	0				0	0		4	1			0	0	0	0	0	0	0	0	0	0	0
70802	110801	0	2	1	1	0	0	0	0	0	0	0	0		1	1	1	1	1	1	20:00:00	38	117	123	78	21	97	1	2	10		1	0		5	1			0	0	0	0	0	0	0	0	0	0	0
70803	70803	0	1	2	0	0	0	0	0	0	1	0	0		1	1	9	11	0	1	14:00:00	39.3	130	121	78	19	97	0				0	0		4	2			1	0	1	0	0	0	0	0	0	0	0
70804	50704	0	3	2	0	1	1	0	0	0	1	0	1	hepatitis C	1	1	99999	37	1	1	23:00:00	38.3	101	170	80	24	100	1	5		0.8	1	1	10:00:00	3	1			3	0	0	0	0	0	0	0	0	0	0
70805	70805	0	1	1	0	0	0	0	0	0	1	0	0		1	1	99999	3	1	1	23:00:00	39.5	120	124	66	20	97	1	5		0.5	1	0		3	1			0	0	0	0	0	0	0	0	0	0	0
70808	70808	0	1	2	0	0	1	0	0	0	1	0	0		1	0		1	0	1	14:00:00	38.9	65	120	99999	20	93	0				0	0		13	4	left femur		1	0	1	0	0	0	0	0	1	0	0
80201	80201	0	1	1	1	0	0	0	0	0	0	0	0		0	1	1	1	0	1	19:00:00	40.9	84	63	35	99999	86	0				1	1	20:00:00	5	1			0	0	0	0	0	0	0	0	0	0	0
80202	80202	0	1	1	0	0	0	0	0	0	1	0	0		1	1	4	365	0	1	06:00:00	39	124	95	48	18	97	0				0	1	14:00:00	12	1			1	0	0	0	0	0	0	0	0	0	0
80203	80203	0	1	1	1	0	0	0	0	0	0	0	0		1	1	1	0	1	1	11:00:00	38.4	145	130	75	45	99	1	6			1	1	11:40:00	3	1			2	0	0	0	0	0	0	0	0	0	0
80204	80204	0	1	1	0	0	0	0	0	1	1	0	0		0	0		99999	1	1	14:00:00	39.5	104	103	51	99999	95	0				0	1	14:00:00	12	1			1	0	0	0	0	0	0	0	0	0	0
80301	80301	0	1	1	0	0	0	0	0	0	1	0	0		0	1	1	2	1	1	15:20:00	39.2	99999	99999	99999	99999	99999	0				0	1	15:30:00	11	1			0	0	0	0	0	0	0	0	0	0	0
80302	80302	0	1	2	0	0	0	0	0	0	1	0	0		1	1	1	1	1	1	02:00:00	38.3	135	143	96	38	96	1	1	2		0	1	16:30:00	3	1			0	0	0	0	0	0	0	0	0	0	0
80303	300305	0	1	1	0	0	0	0	0	0	1	0	0		1	1	2	3	1	1	08:00:00	38.3	82	153	78	15	98	1	5		0.5	1	1	15:30:00	3	1			1	0	0	0	0	0	0	0	0	0	0
80304	80304	0	1	1	0	0	1	0	0	0	0	0	0		1	0		7	1	1	17:00:00	38.2	91	129	59	20	94	1	5		0.8	1	1	18:20:00	3	1			3	0	0	0	0	0	0	0	0	0	0
80401	80401	0	1	1	0	0	0	0	0	0	1	0	0		1	0		1	1	1	03:00:00	38.7	107	124	66	19	99	1	5		0.5	1	1	11:40:00	3	2			1	0	0	0	0	0	0	0	0	0	0
80402	80402	0	1	1	1	0	0	0	0	0	0	0	0		1	1	1	14	1	1	06:00:00	38	105	125	59	24	98	0				0	1	18:55:00	5	1			0	0	0	0	0	0	0	0	0	0	0
80403	80403	0	1	2	0	0	0	0	0	0	1	0	0		1	1	2	3	1	1	06:00:00	38	109	115	74	21	98	0				0	1	23:50:00	7	4	intra-abominal		0	0	0	0	0	0	0	0	0	0	0
80501	80501	0	1	2	0	0	0	0	0	1	0	0	0		1	1	99999	100	1	1	12:00:00	38.6	88	98	51	18	95	0				0	1	19:00:00	2	1			0	0	0	0	0	0	0	0	0	0	0
80502	80502	0	1	2	0	0	1	0	0	0	0	0	1	CKD	1	1	14	7	1	1	12:00:00	38.1	98	143	74	20	92	0				0	0		2	1			1	0	1	0	0	0	0	0	0	0	0
80503	80503	0	1	1	0	0	0	0	0	0	1	0	0		0	0		1	1	1	06:00:00	36.3	73	110	70	20	93	0				0	1	17:00:00	13	4	right tibia		0	0	0	0	0	0	0	0	0	0	0
80505	130302	0	3	1	0	0	0	0	0	0	1	0	0		1	1	1	99999	0	1	15:00:00	37.8	119	130	91	18	98	0				0	0		13	4	left lower limb		1	0	1	0	0	0	0	0	1	0	0
80602	110605	0	1	2	0	0	0	0	0	0	1	0	0		1	1	99999	2	1	1	17:00:00	39.5	92	121	52	23	99	1	5		0.6	1	1	11:30:00	3	1			1	1	0	0	0	0	0	0	0	0	0
80603	80603	0	1	1	0	1	0	0	0	0	1	0	0		0	1	99999	30	1	1	06:00:00	37.5	117	150	82	18	99999	0				0	1	15:47:00	7	4	buttocks		1	1	0	0	0	0	0	1	0	0	0
80801	80801	0	1	1	0	0	0	0	0	0	0	0	1	coagulation disorder	0	0		2	1	1	15:00:00	38.6	149	119	74	99999	99999	0				1	1	16:00:00	5	1			0	0	0	0	0	0	0	0	0	0	0
80802	100802	0	2	2	0	0	0	0	0	0	0	0	1	Anemia	0	0		3	1	1	12:30:00	38.6	140	136	84	99999	99	0				0	1	15:30:00	5	1			0	0	0	0	0	0	0	0	0	0	0
90201	90201	0	1	1	0	0	0	0	1	0	0	0	0		0	0		7	1	1	01:30:00	38.8	95	79	45	16	95	0				0	1	00:00:00	5	1			0	0	0	0	0	0	0	0	0	0	0
90202	90202	0	1	1	0	1	1	0	0	0	0	0	1	Hyperlipidemia	1	0		14	0	1	06:00:00	38.1	118	130	79	18	97	1	5		0.8	1	1	15:20:00	3	1			0	0	0	0	0	0	0	0	0	0	0
90203	90203	0	1	1	1	0	0	0	0	0	0	0	0		1	1	7	90	1	1	20:15:00	39.1	92	121	68	23	83	1	2	5		0	1	14:00:00	1	1			0	0	0	0	0	0	0	0	0	0	0
90204	90204	0	1	1	0	0	0	0	1	0	0	0	0		1	0		7	1	1	06:00:00	39	118	70	34	20	100	0				0	1	11:00:00	15	1			0	0	0	0	0	0	0	0	0	0	0
90301	90301	0	1	2	1	0	0	0	0	0	0	0	0		0	0		60	1	1	11:53:00	38.3	162	90	55	22	93	1	2	15		0	1	13:30:00	5	1			1	0	0	0	0	0	0	1	0	0	0
90302	90302	0	1	2	1	0	0	0	0	0	0	0	0		1	1	2	4	0	0		39.7	148	132	72	18	99999	0				1	1	18:00:00	5	1			3	0	0	0	0	0	0	0	0	0	0
90303	90303	0	1	2	1	0	0	0	0	0	0	0	0		1	1	1	2	1	1	14:00:00	38.5	135	160	95	44	97	1	5		0.8	1	0		3	1			0	0	0	0	0	0	0	0	0	0	0
90405	90405	1	1		0	0	0	0	0	0	0	0	0																						7					0	0	0	0	0	0	0	0	0	0
90501	190401	0	1	1	0	0	1	0	0	0	0	0	1	CKD	0	0		1	1	1	06:00:00	38.3	114	160	80	16	97	0				0	1	10:00:00	12	1			0	0	0	0	0	0	0	0	0	0	0
90502	90502	0	1	1	0	0	0	0	0	0	1	0	0		1	1	99999	7	1	1	21:00:00	37.1	106	106	49	20	94	0				0	1	01:50:00	7	4	perianal		1	1	0	0	0	0	0	0	1	0	0
90503	90503	0	1	1	0	0	0	0	0	0	1	0	0		0	1	1	1	1	1	16:00:00	39	105	140	88	12	100	1	2	5		1	1	16:00:00	3	1			3	0	0	0	0	0	0	0	0	0	0
90504	90504	0	1	1	0	0	1	0	0	1	1	0	0		0	0		3	1	1	07:00:00	38.3	87	122	79	12	98	1	5		0.4	1	1	13:10:00	3	1			0	0	0	0	0	0	0	0	0	0	0
90601	90601	0	1	2	0	0	0	0	0	0	1	0	0		0	1	3	5	1	1	06:00:00	37	90	127	71	20	94	0				0	0		4	4	intrabdominal		0	0	0	0	0	0	0	0	0	0	0
90602	90602	0	1	2	0	0	0	0	0	0	1	0	0		0	1	99999	2	1	0		99999	105	121	81	22	94	0				0	1	14:30:00	4	4	intrabdominal		3	0	0	0	0	0	0	0	0	0	0
90701	90701	0	1	2	0	0	0	0	0	0	1	0	0		1	1	99999	21	1	1	10:00:00	37	110	90	50	20	96	0				0	1	12:30:00	7	4	intrabdominal		1	0	1	0	0	0	0	0	1	0	0
90702	90702	0	1	2	0	0	0	0	0	0	1	0	0		1	0		4	1	1	22:00:00	38.5	100	126	84	22	88	0				0	1	14:30:00	12	1			0	0	0	0	0	0	0	0	0	0	0
90703	90703	0	1	1	0	0	0	0	0	1	0	0	0		0	0		2	1	1	06:00:00	38.1	95	93	54	18	95	0				0	1	16:00:00	12	1			0	0	0	0	0	0	0	0	0	0	0
90704	90704	0	1	1	0	0	0	1	1	0	0	0	0		1	1	99999	60	1	1	14:10:00	38.9	104	113	75	20	99	0				0	1	15:30:00	5	1			3	0	0	0	0	0	0	0	0	0	0
90801	90801	0	1	1	0	0	0	0	0	0	1	0	1	spinal injury	1	1	99999	15	1	1	15:20:00	40.7	77	117	66	18	90	0				0	1	15:10:00	11	1			0	0	0	0	0	0	0	0	0	0	0
90802	240703	0	1	2	0	0	0	0	1	0	0	1	0		1	1	99999	15	1	1	12:10:00	38.9	104	99	62	18	100	0				0	0		2	1			0	0	0	0	0	0	0	0	0	0	0
90803	90803	0	1	1	0	0	0	0	0	0	1	0	0		1	0		6	1	1	12:00:00	36.7	87	135	98	16	99999	0				0	0		13	4	left tibia		1	0	0	0	0	0	0	0	0	0	0
90804	90804	0	3	1	1	0	0	0	0	0	0	0	0		1	1	5	2	1	1	08:15:00	38.9	100	136	100	99999	94	1	5		0.5	1	1	10:30:00	5	1			0	0	0	0	0	0	0	0	0	0	0
90805	90805	0	1	2	0	0	0	0	1	0	0	0	0		1	0		7	1	1	23:00:00	39	150	134	85	31	95	1	5		0.25	1	1	11:00:00	5	1			3	0	0	0	0	0	0	0	0	0	0
90806	90806	0	1	1	0	1	1	0	0	0	0	0	1	pyschosis	1	1	99999	3	1	1	01:30:00	39.1	118	121	72	22	97	1	2	10		1	0		5	1			0	0	0	0	0	0	0	0	0	0	0
90807	90807	0	1	2	0	0	0	0	1	0	0	0	0		2	0		2	1	1	21:30:00	37.2	88	118	73	22	99999	0				0	0		5	2			1	0	0	0	0	0	0	1	0	0	0
90808	90808	0	1	2	0	0	0	0	0	0	1	0	0		1	0		30	1	1	06:00:00	38.4	120	124	60	18	99999	0				0	0		10	4	femoral catheter		1	0	0	0	0	0	0	0	0	0	0
100201	100201	0	1	1	0	1	0	0	0	0	0	0	0		0	1	99999	30	1	1	05:07:00	38	78	140	66	21	94	0				0	1	11:00:00	5	1			0	0	0	0	0	0	0	0	0	0	0
100202	100202	0	1	1	0	0	0	0	0	0	0	0	1	Tetraplegia/'quadraplegia'	0	0		1	0	1	20:00:00	40.1	85	129	73	20	100	1	2	6		0	1	20:30:00		1			0	0	0	0	0	0	0	0	0	0	0
100203	100203	0	1	1	0	0	0	0	0	0	1	0	0		1	0		99999	1	1	10:00:00	41.7	114	127	80	13	100	1	5		0.3	1	1	11:00:00	3	1			3	0	0	0	0	0	0	0	0	0	0
100204	100204	0	1	1	1	0	0	0	0	0	0	0	0		1	0		7	1	1	18:10:00	38.8	132	118	70	99999	99999	1	2	5		1	1	19:00:00	5	1			0	0	0	0	0	0	0	0	0	0	0
100205	100205	0	1	1	1	0	0	0	0	0	0	0	0		1	0		3	1	1	12:00:00	39.6	100	98	62	22	99999	0				0	1	17:00:00	10	1			0	0	0	0	0	0	0	0	0	0	0
100301	100301	0	1	1	1	0	0	0	0	0	0	0	0		1	1	3	4	1	1	14:00:00	39.2	99999	114	84	18	99999	0				0	1	07:00:00	5	1			0	0	0	0	0	0	0	0	0	0	0
100302	100302	0	1	1	0	0	0	0	0	0	1	0	0		1	0		1	1	1	06:00:00	38.1	185	133	87	22	100	1	5		0.35	1	1	11:00:00	3	2			0	0	0	0	0	0	0	0	0	0	0
100303	100303	0	1	2	0	0	0	0	0	0	1	0	0		1	1	3	21	1	1	06:00:00	38.5	95	121	61	20	97	0				0	1	11:30:00	11	4	right hand		1	0	0	0	0	0	0	1	0	0	0
100304	100304	0	1	2	0	1	0	0	0	0	1	0	0		1	1	3	21	1	1	06:00:00	38.5	95	121	61	20	97	0				0	1	11:30:00	11	4	right hand		1	0	0	0	0	0	0	1	0	0	0
100401	100401	0	1	1	0	0	0	0	0	0	0	0	1	hepatitis c	1	0		30	1	1	19:50:00	38.5	119	110	71	18	93	0				0	1	18:00:00	5	1			0	0	0	0	0	0	0	0	0	0	0
100402	100402	0	1	2	0	0	0	0	0	0	1	0	0		1	1	2	9	1	1	16:40:00	37	93	117	84	18	96	0				0	1	20:00:00	7	4	vulva abcess		0	0	0	0	0	0	0	0	0	0	0
100403	100403	0	1	1	0	0	0	0	0	0	0	0	1	kidney transplant	1	0		14	1	1	22:30:00	39.2	123	110	74	25	100	1	3	8		0	1	07:00:00	1	1			3	0	0	0	0	0	0	0	0	0	0
100404	100404	0	1	2	0	0	0	0	0	0	1	0	0		1	1	4	2	1	1	18:00:00	36.5	103	112	72	29	96	0				0	1	20:30:00	4	4	intra-abdominal pus		0	0	0	0	0	0	0	0	0	0	0
100405	100405	0	1	1	1	0	0	0	0	0	0	0	0		1	0		1	1	1	15:15:00	38	102	150	97	18	97	1	5		99999	1	1	14:45:00	5	1			1	0	0	0	0	0	0	0	0	0	0
100406	100406	0	1	1	0	0	0	0	0	0	1	0	0		1	1	1	1	1	1	06:00:00	37	80	110	60	20	98	0				0	0		13	4	left humeru		1	1	0	0	0	0	0	0	0	0	0
100407	100407	0	1	1	0	0	0	0	0	0	1	0	0		1	1	1	14	1	1	14:00:00	37.8	98	125	60	21	99999	0				0	0		13	4	right knee		1	0	1	0	0	0	0	0	1	0	0
100408	100408	0	1	1	0	0	0	0	1	0	0	0	0		1	0		1	1	1	14:00:00	37.8	96	102	56	18	99	0				0	1	18:50:00	1	4	buttocks		1	0	0	0	0	0	0	0	1	0	0
100409	100409	0	1	2	0	0	0	0	0	1	0	0	0		0	1	1	1	1	1	06:00:00	38	94	125	74	18	97	0				0	0		4	2			1	1	0	0	0	0	0	1	0	0	0
100410	100410	0	1	2	1	0	0	0	0	0	0	0	0		0	1	1	1	1	1	21:00:00	37.2	55	123	82	20	98	0				0	0		4	2			1	0	1	0	0	0	0	0	1	0	0
100411	100411	0	1	2	1	0	0	0	0	0	0	0	0		0	0		99999	1	1	06:00:00	38.7	82	103	96	20	99	0				0	0		4	2			1	0	1	0	0	0	0	0	1	0	0
100501	100501	0	1	2	0	0	0	0	0	0	1	0	0		1	1	5	4	1	1	20:50:00	37	123	110	82	19	96	0				0	1	12:00:00	4	4	intrabdominal		1	1	0	0	0	0	0	0	0	0	0
100502	100502	0	1	2	0	0	0	0	1	0	1	0	0		0	0		99999	1	1	08:00:00	36.5	81	107	67	20	98	0				0	1	12:30:00	7	4	intrabdominal		0	0	0	0	0	0	0	0	0	0	0
100503	100503	0	1	2	0	0	1	0	0	0	0	0	0		0	0		99999	1	1	06:00:00	38	84	143	77	18	93	0				0	1	23:30:00	2	1			0	0	0	0	0	0	0	0	0	0	0
100504	100504	0	1	2	0	0	0	0	1	0	0	0	0		1	1	99999	100	1	1	06:00:00	38.2	139	92	61	18	93	0				0	1	18:00:00	2	1			3	0	0	0	0	0	0	0	0	0	0
100505	100505	0	1	1	0	0	1	0	0	0	1	0	0		0	1	99999	99999	1	1	10:00:00	36	81	163	90	20	100	0				0	1	18:00:00	12	4	hypogastrium		1	0	1	0	0	0	0	0	1	0	0
100506	100506	0	1	1	1	0	0	0	0	0	0	0	0		0	1	1	1	1	1	06:00:00	36.9	95	105	62	18	94	0				0	0		8	4	head		0	0	0	0	0	0	0	0	0	0	0
100701	100701	0	2	1	0	0	1	0	0	0	0	0	1	obstructivenuropathy	1	0		3	1	1	19:00:00	38	85	149	103	20	93	0				0	1	18:00:00	1	1			0	0	0	0	0	0	0	0	0	0	0
100702	100702	0	2	1	0	0	0	0	0	0	1	0	0		1	0		34	1	1	06:00:00	37	76	120	80	20	97	0				0	1	22:00:00	13	4	left femur		1	0	0	0	0	0	0	0	1	0	0
100703	100703	0	1	1	0	1	0	0	0	0	0	0	0		1	0		3	1	1	12:00:00	39.4	90	120	60	18	62	0				0	1	14:42:00	5	1			3	0	0	0	0	0	0	0	0	0	0
100704	100704	0	1	2	0	1	0	0	0	0	0	0	0		0	0		1	1	1	17:10:00	39	94	112	61	18	95	0				0	1	18:15:00	5	1			0	0	0	0	0	0	0	0	0	0	0
100705	100705	0	1	1	0	0	0	0	0	1	0	0	0		1	1	99999	7	1	1	16:00:00	38.5	78	104	51	18	100	0				0	1	19:00:00	5	1			0	0	0	0	0	0	0	0	0	0	0
100706	180603	0	2	1	0	0	0	0	0	0	1	0	0		1	1	99999	90	1	1	14:00:00	37	78	130	70	20	98	0				0	0		13	2			1	0	0	0	0	0	0	0	0	0	0
100801	100801	0	1	2	0	0	0	0	0	0	1	0	0		1	1	2	2	1	1	13:00:00	37.3	118	140	74	22	91	1	2	10		0	1	15:20:00	7	4	peritoneal fluid		0	0	0	0	0	0	0	0	0	0	0
100802	100802	0	1	2	0	0	0	0	0	0	0	0	1	Anemia	1	0		10	1	1	06:00:00	38.6	129	109	59	18	99	0				0	1	12:00:00	2	1			0	0	0	0	0	0	0	0	0	0	0
100803	100803	0	1	1	0	0	0	0	0	0	1	0	0		1	1	99999	51	1	1	06:00:00	36.6	97	125	81	19	98	0				0	1	08:51:00	12	4	urethral swab		1	0	0	0	0	0	0	0	0	0	0
100804	100804	0	1	2	0	0	0	0	0	0	1	0	0		1	1	99999	14	1	1	21:00:00	38.4	101	131	82	20	95	0				0	1	19:30:00	7	4	intrabdominal		0	0	0	0	0	0	0	0	0	0	0
100805	100805	0	1	1	0	0	0	0	0	0	1	0	0		1	1	99999	8	1	1	22:00:00	37	71	110	70	18	97	0				0	1	12:20:00	13	4	left foot		1	0	0	0	0	0	0	0	0	0	0
100806	100806	0	1	1	0	0	0	0	0	0	1	0	0		1	1	1	5	1	1	09:30:00	39.2	104	142	85	22	98	1	2	13		1	1	05:00:00	5	1			0	0	0	0	0	0	0	0	0	0	0
100807	100807	0	1	1	0	0	0	0	0	0	1	0	0		1	1	99999	2	1	1	06:00:00	37	73	109	70	20	98	0				0	0		5	4	mandibular wound		1	0	1	0	0	0	0	0	1	0	0
100808	100808	0	1	1	0	0	0	0	0	0	1	0	0		1	0		99999	1	1	19:00:00	36.7	80	124	77	16	94	0				0	0		12	2			1	0	1	0	0	0	0	0	0	0	0
110401	10406	0	2	1	0	0	0	0	0	0	1	0	0		1	2		9	1	1	14:00:00	38.7	135	111	63	20	93	0				0	1	16:00:00	11	1			0	0	0	0	0	0	0	0	0	0	0
110402	110402	0	1	2	0	0	0	0	0	0	1	0	0		0	1	1	3	1	1	14:00:00	38.9	62	138	67	20	95	0				0	1	16:00:00	11	1			0	0	0	0	0	0	0	0	0	0	0
110404	110404	0	1	1	1	0	0	0	0	0	0	0	0		1	1	1	2	1	1	04:00:00	39	133	140	85	17	99	1	5		0.7	1	0		3	1			1	0	1	0	0	0	0	0	0	0	0
110501	110501	0	1	2	0	0	0	0	0	0	0	0	1	heart failure	0	0		99999	1	1	06:00:00	39.9	127	125	72	22	100	1	2	6		0	1	11:24:00	2	1			0	0	0	0	0	0	0	0	0	0	0
110502	110502	0	1	1	0	0	0	1	0	0	0	0	0		0	1	99999	5	1	1	14:00:00	38.9	98	118	62	20	94	0				0	0		15	1			0	0	0	0	0	0	0	0	0	0	0
110503	110503	0	1	1	0	0	0	0	1	0	0	0	0		0	1	1	3	1	1	21:00:00	38.5	88	100	44	20	94	0				0	0		1	1			3	0	0	0	0	0	0	0	0	0	0
110504	110504	0	1	1	0	0	0	0	0	0	1	0	0		0	1	1	1	1	1	14:00:00	36.5	87	128	64	18	97	0				0	0		13	4	right tibia		0	0	0	0	0	0	0	0	0	0	0
110506	110506	0	1	2	0	0	0	0	0	1	0	0	0		1	1	99999	21	1	1	12:00:00	36.8	134	102	72	18	92	0				0	1	09:30:00	14	4	neck		1	0	0	0	0	0	0	0	0	0	0
110507	110507	0	1	2	0	1	1	0	0	0	0	0	1	hypertensive cardiomyopathy	0	0		99999	1	1	14:00:00	37.1	51	159	56	20	95	0				0	0		2	2			1	0	0	0	0	0	0	0	1	0	0
110601	110601	0	1	2	1	0	0	0	0	1	0	0	0		0	0		7	1	1	06:00:00	38	112	119	75	20	97	0				0	0		2	1			1	0	0	0	0	0	0	0	0	0	0
110602	110602	0	1	2	1	0	0	0	0	0	0	0	0		0	0		7	0	0		38.5	114	133	92	18	99999	0				1	1	20:30:00	5	1			0	0	0	0	0	0	0	0	0	0	0
110603	110603	0	1	2	1	0	0	0	0	0	0	0	0		1	0		1	1	1	20:00:00	39.1	111	137	92	18	97	0				0	0		2	1			3	0	0	0	0	0	0	0	0	0	0
110604	110604	0	1	1	1	0	0	0	0	0	0	0	0		0	1	99999	2	1	1	20:00:00	39.7	126	138	90	99999	100	1	5		0.3	1	1	06:00:00	5	1			3	0	0	0	0	0	0	0	0	0	0
110605	110605	0	2	2	0	0	0	0	0	0	1	0	0		0	1	99999	3	1	1	22:00:00	39	122	138	76	31	99	1	5		0.5	1	1	23:00:00	3	1			1	1	0	0	0	0	0	0	1	0	0
110701	20503	0	2	2	0	0	0	0	0	1	0	0	0		1	1	99999	99999	1	1	14:00:00	36.7	90	112	68	18	97	0				0	0		7	2			1	0	1	0	0	0	0	0	1	0	0
110801	110801	0	3	1	1	0	0	0	0	0	0	0	0		1	1	1	6	1	1	19:05:00	40.5	149	149	99	24	90	1	2	6		1	0		5	1			0	0	0	0	0	0	0	0	0	0	0
110802	110802	0	1	2	1	0	0	0	0	0	0	0	0		0	1	99999	2	1	1	11:00:00	38.8	146	141	87	30	99	1	5		0.6	1	1	11:40:00	3	1			0	0	0	0	0	0	0	0	0	0	0
110803	110803	0	1	2	0	1	0	0	1	0	0	0	0		1	0		1	1	1	19:12:00	37.3	108	87	62	18	95	0				0	0		2	2			1	0	0	0	0	0	0	0	0	0	0
110804	110804	0	1	2	0	0	0	0	0	0	1	0	0		1	2		99999	1	0		37	80	115	60	16	99	0				0	0		13	4	tibia and fibula		1	0	0	0	0	0	0	0	0	0	0
110805	110805	0	1	2	1	0	0	0	0	0	0	0	0		0	0		1	1	1	22:14:00	37	91	121	70	20	100	0				0	0		5	2			1	0	0	0	0	0	0	0	1	0	0
120302	120302	0	1	1	0	0	0	0	1	0	0	1	0		0	0		7	1	1	06:00:00	35.4	104	80	51	18	93	0				0	0		15	4	Scrotal		1	0	0	0	0	0	0	0	0	0	0
120401	120401	0	1	1	1	0	0	0	0	0	0	0	0		0	0		99999	1	1	22:00:00	37	97	186	108	18	98	0				0	1	19:00:00	12	4	genital		1	1	0	0	0	0	0	0	1	0	0
120402	120402	0	1	1	0	0	0	0	0	0	1	0	0		1	0		90	1	1	22:00:00	38.6	86	107	70	18	96	0				0	1	19:00:00	12	4	penile pus		1	1	0	0	0	0	0	0	1	0	0
120403	180401	0	1	1	0	0	0	0	0	1	0	0	0		0	1	5	100	1	1	22:00:00	36.6	100	118	74	18	100	0				0	1	19:30:00	12	4	penis		1	1	0	0	0	0	0	0	1	0	0
120501	120501	0	1	2	0	0	0	0	0	0	1	0	0		1	1	99999	10	1	1	06:00:00	37.6	124	97	59	20	89	1	2	5		0	1	17:25:00	4	4	intrabdominal		1	0	1	0	0	0	0	0	1	0	0
120502	120502	0	1	2	0	0	0	0	0	0	1	0	0		1	1	99999	10	1	1	20:00:00	38.3	132	116	98	36	97	0				0	1	06:00:00	7	4	intrabdominal		0	0	0	0	0	0	0	0	0	0	0
120503	90804	0	4	1	0	0	0	0	0	0	0	0	1	asthma, CHF	1	1	99999	21	1	1	10:15:00	38.1	99999	99999	99999	99999	99999	1	2	5		0	0		1	1			1	0	0	0	0	0	0	0	0	0	0
120504	120504	0	1	1	0	0	0	0	0	0	1	0	0		1	1	1	16	1	1	22:00:00	38	80	127	65	20	97	1	2	3		1	1	15:23:00	3	3			1	1	0	0	0	0	0	0	1	0	0
120601	230604	0	1	2	0	0	0	0	0	0	1	0	0		0	1	2	3	1	1	22:40:00	38.3	93	128	64	20	94	0				0	0		7	4	peritoneal fluid		1	0	1	0	0	0	0	0	1	0	0
120602	120602	0	1	2	0	0	0	0	1	0	0	0	0		0	1	99999	1	1	1	06:00:00	38	119	85	50	18	97	0				0	0		5	1			0	0	0	0	0	0	0	0	0	0	0
120603	120603	0	1	1	0	0	0	0	1	0	1	0	0		2	0		21	1	1	07:00:00	36.5	88	110	70	18	97	0				0	0		7	4	subdural empyema		0	0	0	0	0	0	0	0	0	0	0
120604	120604	0	1	1	0	0	0	0	0	1	1	0	0		1	0		2	1	1	08:00:00	39	156	139	91	18	90	1	5		1	1	1	08:00:00	3	1			0	0	0	0	0	0	0	0	0	0	0
120701	120701	0	1	2	0	0	0	0	0	0	1	0	0		1	1	99999	1	1	1	22:00:00	37.5	154	110	80	20	95	0				0	1	12:00:00	7	4	intrabdominal		1	0	0	0	0	0	0	0	1	0	0
120702	90702	0	2	2	0	0	0	0	0	0	1	0	0		1	0		7	1	1	14:00:00	38.5	118	114	66	19	90	0				0	1	14:00:00	12	1			0	0	0	0	0	0	0	0	0	0	0
120703	120703	0	1	1	0	0	0	0	0	0	0	0	1	chronic anemia	0	0		2	1	1	12:00:00	38.8	116	93	45	20	99999	0				0	1	13:00:00	5	1			0	0	0	0	0	0	0	0	0	0	0
120705	120705	0	1	2	0	0	0	0	0	1	0	0	0		1	0		120	1	1	08:30:00	37.8	129	123	84	22	92	0				0	0		5	1			1	0	0	0	0	0	0	0	0	0	0
120706	120706	0	1	2	1	0	0	0	0	0	0	0	0		2	0		1	1	1	22:15:00	37	91	121	70	20	100	0				0	0		5	2			1	0	0	0	0	0	0	0	1	0	0
130201	130201	0	1	2	0	0	0	1	0	0	0	0	0		0	2		7	0	1	06:00:00	38	114	109	63	18	97	1	3	2		0	1	10:30:00	15	1			1	0	0	0	0	0	0	0	0	0	0
130202	130202	0	1	1	0	0	0	0	0	0	1	0	0		1	1	1	1	1	1	10:00:00	38.5	104	106	56	20	100	1	5		0.4	1	1	10:00:00	3	3			1	0	0	0	0	0	0	0	0	0	0
130203	130203	0	1	1	1	0	0	0	0	0	0	0	0		1	1	3	3	1	1	11:00:00	38	123	97	49	22	94	0				0	1	20:00:00	7	4	Not specified		1	0	0	0	0	0	0	0	0	0	0
130301	130301	0	1	1	1	0	0	0	0	0	0	0	0		0	1	1	1	1	1	22:00:00	38.6	68	102	60	18	99999	0				0	1	23:30:00	5	1			3	0	0	0	0	0	0	0	0	0	0
130302	130302	0	1	1	1	0	0	0	0	0	0	0	0		0	1	7	7	1	1	04:00:00	38.8	119	90	54	20	99	1	1	4		0	1	03:00:00	5	1			0	0	0	0	0	0	0	0	0	0	0
130303	130303	0	1	2	0	0	0	0	1	0	0	0	0		1	1	2	4	1	1	09:20:00	38.5	139	84	54	35	91	0				0	1	12:00:00	5	1			1	0	0	0	0	0	0	0	0	0	0
130304	130304	0	1	1	1	0	0	0	0	0	0	0	0		1	1	3	3	1	1	15:00:00	38.6	108	126	70	28	97	1	5		1	1	1	15:30:00	3	1			3	0	0	0	0	0	0	0	0	0	0
130305	130305	0	1	1	0	0	0	0	0	0	1	0	0		1	1	1	2	1	1	14:00:00	38.7	126	128	83	18	92	0				0	1	11:30:00	11	4	right thigh		1	0	0	0	0	0	0	0	0	0	0
130306	130306	0	1	2	0	1	0	0	0	0	0	0	1	Hepatic encephalopathy	1	0		99999	1	1	13:40:00	39.9	132	142	95	40	92	0				0	1	15:30:00	2	1			0	0	0	0	0	0	0	0	0	0	0
130307	130307	0	1	2	0	0	0	0	0	0	1	0	0		1	1	21	30	1	1	14:00:00	40.1	143	86	59	20	99999	0				0	1	18:00:00	4	4	Intra-abdominal		0	0	0	0	0	0	0	0	0	0	0
130308	130308	0	1	2	0	0	0	0	0	0	1	0	0		1	1	3	3	1	1	01:12:00	37.8	122	113	72	22	99999	0				0	1	18:30:00	4	4	Intra-abdominal		1	0	0	0	0	0	0	0	0	0	0
130401	130401	0	1	1	0	0	0	0	0	0	1	0	0		1	0		2	1	1	22:00:00	38.4	111	129	96	18	96	0				0	1	14:00:00	12	1			0	0	0	0	0	0	0	0	0	0	0
130402	140705	0	2	1	0	0	0	0	0	0	0	0	1	CKD	1	1	2	90	1	1	15:00:00	38.2	131	88	50	19	82	0				0	1	11:20:00	1	1			0	0	0	0	0	0	0	0	0	0	0
130403	130403	0	1	1	0	0	0	0	0	0	0	0	1	severe head TBI	0	1	1	1	1	1	13:45:00	38.5	130	145	70	27	94	1	5		99999	1	1	18:00:00	3	1			0	0	0	0	0	0	0	0	0	0	0
130404	130404	0	1	2	0	0	0	0	1	0	0	0	0		1	0		4	1	1	11:15:00	38.3	145	135	77	20	94	0				0	1	18:05:00	5	1			0	0	0	0	0	0	0	0	0	0	0
130405	130405	0	1	2	0	0	0	0	0	0	1	0	0		1	1	11	5	1	1	00:13:00	37.9	113	141	61	20	94	0				0	1	10:30:00	4	4	intrabdominal		1	0	0	0	0	0	0	0	0	0	0
130406	130406	0	1	2	0	0	0	0	0	0	1	0	0		1	1	12	9	1	1	17:00:00	38	73	98	58	20	97	0				0	1	19:00:00	7	4	intra-abdominal		1	1	0	0	0	0	0	1	0	0	0
130601	130601	0	1	2	0	0	0	0	0	0	0	0	1	GTD	0	1	99999	1	1	1	22:00:00	38	110	86	59	20	96	0				0	0		4	2			0	0	0	0	0	0	0	0	0	0	0
130602	130602	0	1	1	1	0	0	0	0	0	0	0	0		0	1	1	2	1	1	16:58:00	39.2	135	137	84	99999	96	1	5		99999	1	1	17:00:00	5	1			0	0	0	0	0	0	0	0	0	0	0
130603	130603	0	1	1	0	0	0	0	0	0	0	0	1	right hearing loss	0	1	99999	3	1	1	12:30:00	38.4	125	115	63	16	96	0				0	0		5	1			0	0	0	0	0	0	0	0	0	0	0
130604	130604	0	1	1	1	0	0	0	0	0	0	0	0		0	1	1	1	1	1	23:00:00	39	89	133	78	20	98	1	5		99999	1	1	08:00:00	5	1			0	0	0	0	0	0	0	0	0	0	0
130605	200606	0	3	2	0	0	0	0	0	0	1	0	0		0	1	99999	3	1	1	22:00:00	36.4	92	115	69	22	98	1	2	6		1	1	13:05:00	7	4	intrabdominal		1	0	1	1	0	0	0	0	0	0	1
130606	130606	0	1	1	1	0	0	0	0	0	0	0	0		0	1	1	1	1	1	17:00:00	38.1	58	149	97	99999	99	1	5		99999	1	0		5	1			1	1	0	0	0	0	0	0	1	0	0
130607	130607	0	1	2	0	0	0	0	0	0	0	0	1	epilepsy	0	1	99999	1	1	1	21:00:00	38.4	130	121	73	31	100	1	5		0.8	1	0		3	2			1	0	0	0	0	0	0	0	0	0	0
130701	130701	0	1	2	0	0	0	0	0	0	1	0	0		1	1	6	9	1	1	17:22:00	38.2	113	86	53	28	99999	0				0	1	15:55:00	7	4	intrabdominal		0	0	0	0	0	0	0	0	0	0	0
130702	130702	0	1	2	1	0	0	0	0	0	0	0	0		1	1	4	26	1	1	12:00:00	38.6	112	138	72	18	99999	0				0	1	16:00:00	5	1			1	0	0	0	0	0	0	0	0	0	0
130703	130703	0	1	2	0	1	1	0	0	0	0	0	0		0	0		3	1	1	21:00:00	36.6	83	126	77	18	99999	0				0	0		5	2			1	0	0	0	0	0	0	0	1	0	0
130705	130705	0	1	1	0	0	1	0	0	0	0	0	0		1	0		2	1	1	12:00:00	38.2	105	136	84	20	86	0				0	0		1	1			0	0	0	0	0	0	0	0	0	0	0
130706	130706	0	1	1	0	0	0	0	1	0	0	0	0		1	1	99999	21	1	1	12:00:00	38	94	141	94	20	94	0				0	0		1	1			0	0	0	0	0	0	0	0	0	0	0
130801	130801	0	1	2	0	0	0	0	0	0	1	0	0		1	1	99999	20	1	1	02:26:00	37.5	86	105	64	24	90	0				0	1	14:00:00	7	4	intrabdominal		0	0	0	0	0	0	0	0	0	0	0
130802	130802	0	2	2	0	1	1	0	0	0	0	0	1	Dementia	1	1	99999	25	1	1	18:00:00	40	154	107	91	19	92	0				1	0		2	1			0	0	0	0	0	0	0	0	0	0	0
130803	130803	0	1	1	0	0	1	0	0	0	0	0	0		0	0		1	1	1	12:00:00	38.5	104	177	99	18	90	0				0	0		1	1			0	0	0	0	0	0	0	0	0	0	0
130804	130804	0	1	1	0	0	0	0	0	0	1	0	0		0	0		2	1	1	06:00:00	36.4	66	121	72	18	95	0				0	0		13	4	left limb		0	0	0	0	0	0	0	0	0	0	0
130805	130805	0	1	1	0	0	0	0	0	0	1	0	0		1	1	99999	4	1	1	06:00:00	37	75	125	62	99999	96	0				0	0		13	4	thigh		0	0	0	0	0	0	0	0	0	0	0
130806	130806	0	1	1	0	0	0	0	0	0	1	0	0		1	1	1	3	1	1	10:00:00	39.5	109	122	70	18	99	1	5		0.4	1	1	12:00:00	3	1			3	0	0	0	0	0	0	0	0	0	0
140201	140201	0	1	2	0	0	0	0	0	0	1	0	0		1	1	10	14	1	1	05:00:00	40	175	95	77	18	98	1	5		0.6	1	1	08:00:00	3	1			0	0	0	0	0	0	0	0	0	0	0
140202	140202	0	1	1	0	1	0	0	0	0	0	0	0		1	1	99999	30	1	1	06:30:00	38.2	93	110	62	99999	95	0				0	1	15:00:00	11	1			0	0	0	0	0	0	0	0	0	0	0
140203	140203	0	1	1	0	0	0	0	0	0	0	0	1	Silicosis	1	1	99999	14	1	1	06:00:00	38.5	79	97	72	20	100	1				0	1	11:30:00	5	1			0	0	0	0	0	0	0	0	0	0	0
140204	140204	0	1	1	0	0	0	0	0	0	1	0	0		1	1	99999	99999	1	1	11:00:00	38.4	120	101	62	35	98	1	5		0.4	1	1	16:30:00	3	1			3	0	0	0	0	0	0	0	0	0	0
140205	140205	0	1	2	1	0	0	0	0	0	0	0	0		2	1	99999	14	1	1	14:00:00	38.6	124	113	64	20	99999	0				0	1	10:16:00	4	1			0	0	0	0	0	0	0	0	0	0	0
140206	140206	0	1	2	0	0	0	0	0	0	1	0	0		1	1	2	3	1	1	07:00:00	39.4	87	104	74	20	97	1	2	8		0	1	23:00:00	4	1			0	0	0	0	0	0	0	0	0	0	0
140207	140207	0	1	2	1	0	0	0	0	0	0	0	0		1	1	99999	10	1	1	14:00:00	40.4	144	100	58	30	98	1	2	5		0	1	06:00:00	4	1			3	0	0	0	0	0	0	0	0	0	0
140208	140208	0	1	2	0	0	0	0	0	0	1	0	0		1	1	3	13	1	1	09:00:00	39.5	124	86	54	24	82	1	2	5		0	1	16:00:00	4	1			0	0	0	0	0	0	0	0	0	0	0
140209	140209	0	1	1	0	0	1	0	0	0	0	0	0		1	1	4	30	1	1	12:03:00	38.6	104	206	119	30	91	1	2	15		0	1	17:00:00	1	1			0	0	0	0	0	0	0	0	0	0	0
140301	140301	0	1	2	0	0	1	0	0	0	0	0	1	HCV	1	0		2	1	1	22:00:00	39	93	103	55	16	97	0				0	1	17:00:00	10	1			0	0	0	0	0	0	0	0	0	0	0
140302	140302	0	1	1	0	0	0	0	0	0	1	0	0		1	0		2	1	1	14:00:00	38.4	116	156	92	18	92	0				0	1	17:00:00	10	1			0	0	0	0	0	0	0	0	0	0	0
140303	140303	0	1	1	0	0	0	1	1	0	0	0	1	paralysis	1	1	6	21	1	1	11:30:00	39.3	121	81	56	20	94	0				1	1	12:00:00	15	1			0	0	0	0	0	0	0	0	0	0	0
140304	140304	0	1	1	0	0	0	0	0	0	1	0	0		1	1	1	7	1	1	06:00:00	37.5	90	130	70	20	96	0				0	1	11:30:00	11	4	intra-abdominal		1	0	0	0	0	0	0	0	1	0	0
140305	140305	0	1	2	0	1	0	0	0	0	0	0	0		1	1	2	6	1	1	17:18:00	39	129	127	82	21	99	1	3	5		1	1	17:30:00	5	1			0	0	0	0	0	0	0	0	0	0	0
140306	140306	0	1	2	0	0	0	0	0	0	1	0	0		1	1	6	3	1	1	14:00:00	38	77	113	74	19	99999	0				0	0		4	4	Intra-abdominal		1	0	0	0	0	0	0	0	1	0	0
140501	140501	0	1	2	1	0	0	0	0	0	0	0	0		1	1	5	14	1	1	13:00:00	38.9	83	121	98	18	98	0				0	1	13:28:00	5	1			3	0	0	0	0	0	0	0	0	0	0
140502	190401	0	2	1	0	0	1	0	0	0	0	0	1	CKD	1	0		1	1	1	06:00:00	36	132	145	79	20	96	0				0	1	10:00:00	12	4	lower back		1	0	1	0	0	0	0	0	1	0	0
140503	140503	0	1	2	0	0	0	0	0	0	1	0	0		0	0		99999	1	1	06:30:00	38.5	131	108	64	20	78	1	2	3		0	1	11:40:00	8	1			0	0	0	0	0	0	0	0	0	0	0
140601	280503	0	1	1	0	1	0	0	0	0	1	0	0		1	0		2	1	1	07:00:00	38.2	92	134	93	99999	96	1				1	1	12:00:00	3	3			1	0	1	0	0	0	0	0	1	0	0
140602	140602	0	1	2	0	0	0	0	0	0	1	0	0		0	1	99999	3	1	1	06:00:00	36.1	99	100	59	16	96	0				0	1	15:10:00	4	4	intrabdominal		0	0	0	0	0	0	0	0	0	0	0
140603	140603	0	1	1	0	0	0	0	0	0	1	0	0		1	1	99999	1	1	1	06:00:00	38.1	114	124	72	20	91	0				0	0		11	2			0	0	0	0	0	0	0	0	0	0	0
140604	140604	0	1	2	0	0	0	0	0	0	0	0	1	epilepsy	0	0		3	1	1	15:30:00	38.4	101	118	77	18	96	0				0	0		2	1			0	0	0	0	0	0	0	0	0	0	0
140605	140605	0	1	1	0	0	0	0	0	0	1	0	0		0	1	99999	3	1	1	06:00:00	36	78	116	70	20	99	0				0	0		13	4	leg		0	0	0	0	0	0	0	0	0	0	0
140606	70604	0	2	1	0	0	0	0	0	0	1	0	0		1	0		1	1	1	17:00:00	38.4	82	99999	76	99999	99	0				1	1	12:00:00	3	3			1	0	1	0	0	0	0	0	1	0	0
140701	140701	0	1	2	1	0	0	0	0	0	0	0	0		1	1	99999	14	1	1	05:40:00	38.5	105	149	85	21	99999	0				1	1	17:00:00	5	1			3	0	0	0	0	0	0	0	0	0	0
140702	140702	0	1	2	0	0	0	0	0	0	1	0	0		1	1	3	21	1	1	14:00:00	36.8	105	98	60	20	98	0				0	0		4	2			1	0	0	0	0	0	0	0	1	0	0
140705	140705	0	3	1	0	0	0	0	0	0	0	0	1	CKD	1	0		99999	1	1	14:00:00	37.5	112	120	83	20	92	1	2	4		0	0		1	4	ear pus		1	0	0	0	0	0	0	1	0	0	0
140801	140801	0	1	1	0	1	1	0	0	0	0	0	0		1	1	99999	4	1	1	06:00:00	39.4	115	148	86	18	99999	0				0	0		1	1			0	0	0	0	0	0	0	0	0	0	0
140802	140802	0	1	1	0	0	0	0	0	0	1	0	0		1	1	10	10	1	1	16:40:00	38	121	140	85	19	93	0				0	0		5	4	right arm		1	0	0	0	0	0	0	0	0	0	0
140803	140803	0	1	1	0	0	0	0	0	0	1	0	0		1	1	99999	4	1	1	20:30:00	38.4	102	118	74	20	90	0				1	1	10:10:00	8	1			0	0	0	0	0	0	0	0	0	0	0
140804	140804	0	1	2	1	0	0	0	0	0	0	0	0		0	0		2	1	1	06:00:00	39.2	100	108	62	20	96	0				0	0		5	2			0	0	0	0	0	0	0	0	0	0	0
140805	140805	0	1	1	1	0	0	0	0	0	0	0	0		0	1	99999	2	1	1	06:00:00	39	69	110	56	18	94	0				0	0		5	1			0	0	0	0	0	0	0	0	0	0	0
140806	140806	0	1	1	0	0	0	0	0	0	1	0	0		1	1	1	3	1	1	12:00:00	38.2	118	128	75	14	99	1	5		0.5	1	1	12:10:00	3	1			0	0	0	0	0	0	0	0	0	0	0
140807	140807	0	1	1	0	0	0	0	0	0	1	0	0		1	1	1	2	1	1	22:00:00	37.4	90	120	80	20	96	0				0	0		13	4	left tibia and fibula		1	0	0	0	0	0	0	0	0	0	0
140808	140808	0	2	2	0	1	0	0	0	0	0	0	0		1	1	99999	36	1	1	21:00:00	36.3	101	111	72	18	98	0				0	0		2	2			1	0	0	0	0	0	0	0	0	0	0
150201	150201	0	1	1	0	0	0	0	0	0	1	0	0		1	1	99999	8	1	1	14:00:00	39	134	133	76	20	92	0				0	0		11	1			3	0	0	0	0	0	0	0	0	0	0
150202	150202	0	1	2	0	0	0	0	0	0	1	0	0		1	1	3	3	1	1	20:37:00	38.2	83	123	64	30	87	1	2	6		0	1	16:00:00	4	4	Intraabdominal		1	0	0	0	0	0	0	0	0	0	0
150301	150301	0	1	2	0	0	0	0	1	0	0	0	0		1	1	10	21	1	1	12:00:00	39	98	100	59	17	98	0				0	1	14:00:00	2	1			3	0	0	0	0	0	0	0	0	0	0
150302	150302	0	1	2	1	0	0	0	0	0	0	0	0		1	1	1	5	1	1	08:00:00	38.7	112	140	92	20	98	0				0	1	16:00:00	2	1			0	0	0	0	0	0	0	0	0	0	0
150303	150303	0	1	2	1	0	0	0	0	0	0	0	0		1	1	99999	21	1	1	07:00:00	39.5	188	97	57	42	78	1	2	10		1	1	16:00:00	2	1			0	0	0	0	0	0	0	0	0	0	0
150305	150305	0	1	2	0	0	0	0	0	0	1	0	0		1	1	1	2	1	1	08:10:00	38.5	100	75	46	18	98	1	2	4		0	1	03:15:00	4	4	Intra-abdominal		0	0	0	0	0	0	0	0	0	0	0
150306	150306	0	1	1	1	0	0	0	0	0	0	0	0		0	1	1	1	1	1	14:30:00	38.5	116	118	66	22	98	0				1	1	18:00:00	5	1			0	0	0	0	0	0	0	0	0	0	0
150401	150401	0	1	1	0	0	0	0	1	0	1	0	0		1	1	1	30	1	1	14:00:00	35.9	90	88	53	18	98	0				0	1	13:30:00	7	4	peri-anal		0	0	0	0	0	0	0	0	0	0	0
150501	150501	0	1	2	0	0	1	0	0	0	0	0	0		0	0		1	1	1	17:00:00	38.2	99999	169	87	28	95	0				0	1	21:00:00	2	1			0	0	0	0	0	0	0	0	0	0	0
150502	150502	0	1	2	0	0	0	0	0	0	1	0	0		1	1	1	14	1	1	07:00:00	38.1	122	132	83	19	99	1	5		0.7	1	1	09:50:00	3	1			0	0	0	0	0	0	0	0	0	0	0
150503	150503	0	1	2	0	0	0	0	1	0	1	0	0		1	1	99999	7	1	1	06:30:00	37	97	96	59	16	98	2				0	1	11:40:00	7	4	intrabdominal		1	0	0	0	0	0	0	0	1	0	0
150504	150504	0	1	1	1	0	0	0	0	0	0	0	0		2	1	1	1	1	1	14:30:00	38.9	118	144	84	40	97	1	2	5		0	0		3	1			1	0	0	0	0	0	0	0	0	0	0
150505	150505	0	1	1	0	0	0	0	0	0	1	0	0		1	1	3	100	1	1	14:00:00	39.5	124	121	59	18	85	1	2	4		0	0		11	3			3	0	0	0	0	0	0	0	0	0	0
150601	150601	0	1	2	0	0	0	0	0	0	1	0	0		0	0		60	1	1	06:00:00	36.2	90	102	73	20	96	0				0	1	17:00:00	4	4	intrabdominal		0	0	0	0	0	0	0	0	0	0	0
150602	170502	0	1	2	0	0	0	0	0	0	0	0	1	B12 deficiency	1	1	99999	90	1	1	06:00:00	36	97	85	47	18	99	0				0	0		2	4	saccrum		1	0	1	0	0	0	0	0	1	0	0
150603	150603	0	1	2	1	0	0	0	0	0	0	0	0		1	1	99999	30	1	1	07:40:00	40	130	126	84	24	96	0				0	1	08:10:00	5	1			0	0	0	0	0	0	0	0	0	0	0
150604	150604	0	1	2	0	1	1	0	0	0	0	0	0		0	2		99999	1	1	05:20:00	36.7	72	100	64	27	91	1	3	12		1	0		5	2			1	1	0	0	0	0	0	1	0	0	0
150605	100702	0	3	1	0	0	0	0	0	0	1	0	0		1	0		90	1	0		37.8	76	140	80	20	97	0				0	0		13	4	left distal femur		1	1	0	0	0	0	0	0	1	0	0
150606	150606	0	1	1	0	0	0	0	0	0	0	0	1	asthma	1	0		1	1	1	06:00:00	37.5	85	136	75	20	100	1	5		0.6	1	0		3	3			1	1	0	0	0	0	0	0	0	0	0
160201	160201	0	1	1	1	0	0	0	0	0	0	0	0		1	1	1	4	1	1	15:00:00	38.8	82	90	60	24	95	1	2	5		0	1	16:30:00	1	1			0	0	0	0	0	0	0	0	0	0	0
160202	160202	0	1	1	0	0	1	0	0	0	0	0	1	Peptic ulcer disease	1	0		2	1	1	15:00:00	39	101	137	78	20	97	1	2	4		0	1	16:30:00	1	1			0	0	0	0	0	0	0	0	0	0	0
160203	160203	0	1	2	0	0	0	0	0	0	1	0	0		1	1	99999	4	0	1	06:00:00	39	100	118	62	20	92	0				0	1	17:00:00	11	1			0	0	0	0	0	0	0	0	0	0	0
160204	160204	0	1	1	0	0	1	0	0	0	0	0	1	Stroke	1	0		1	1	1	13:00:00	39.1	96	146	92	25	96	1	5		0.4	1	1	15:20:00	3	1			0	0	0	0	0	0	0	0	0	0	0
160205	160205	0	1	2	0	0	0	0	0	0	1	0	0		1	1	3	13	1	1	13:00:00	38.4	110	101	67	21	98	1	5		0.5	1	1	14:00:00	3	1			0	0	0	0	0	0	0	0	0	0	0
160206	160206	0	1	2	0	0	0	0	0	0	1	0	0		1	1	2	3	1	1	23:02:00	38.1	119	122	100	20	98	1	2	6		0	0		4	4	Intra-abdominal		1	0	0	0	0	0	0	0	0	0	0
160301	160301	0	2	1	0	0	0	0	0	0	1	0	0		1	1	1	1	1	1	12:00:00	38.3	113	144	82	20	99	1	6		0.36	1	1	17:00:00	3	1			0	0	0	0	0	0	0	0	0	0	0
160302	130301	0	2	1	1	0	0	0	0	0	0	0	0		0	1	1	4	1	1	17:00:00	39	92	111	56	20	98	0				0	1	15:00:00	5	1			3	0	0	0	0	0	0	0	0	0	0
160303	160303	0	1	2	0	0	0	0	0	0	1	0	0		1	1	21	2	1	1	22:00:00	38.5	141	94	71	19	97	0				0	1	18:00:00	4	1			0	0	0	0	0	0	0	0	0	0	0
160401	20502	0	2	1	0	0	0	0	0	0	0	0	1	tetanus	1	1	99999	13	1	1	09:00:00	38.6	143	137	91	28	98	1	5		0.6	1	1	16:10:00	3	1			1	0	0	0	0	0	0	0	0	0	0
160402	160402	0	1	2	0	0	0	0	0	0	0	0	1	arthritis	1	1	2	4	1	1	01:50:00	39.3	100	180	97	20	96	0				0	1	09:30:00	5	1			0	0	0	0	0	0	0	0	0	0	0
160403	160403	0	1	2	0	0	0	0	0	0	1	0	0		1	1	99999	14	1	1	00:07:00	38.3	116	124	71	28	96	0				0	1	04:36:00	7	4	intra-abdominal		0	0	0	0	0	0	0	0	0	0	0
160404	160404	0	1	2	0	0	0	0	0	0	1	0	0		1	1	1	2	1	1	16:00:00	38.6	110	104	57	16	100	1	5		0.8	1	1	11:00:00	3	1			2	0	0	0	0	0	0	0	0	0	0
160501	160501	0	1	2	0	0	0	0	1	0	0	0	0		0	0		30	1	1	22:00:00	38.6	112	90	52	18	90	0				0	1	22:00:00	2	1			3	0	0	0	0	0	0	0	0	0	0
160502	160502	0	1	1	1	0	0	0	0	0	0	0	0		2	0		7	1	1	18:00:00	39.3	131	123	73	20	90	1	2	4		0	1	10:00:00	3	1			1	0	0	0	0	0	0	0	0	0	0
160503	160503	0	1	2	0	0	0	0	0	0	1	0	0		1	1	99999	30	1	1	06:00:00	37.3	105	126	66	20	97	0				0	1	20:30:00	7	4	intrabdominal		0	0	0	0	0	0	0	0	0	0	0
160504	160504	0	1	2	0	0	0	0	0	0	1	0	0		0	1	1	1	1	1	12:30:00	39	129	148	88	22	99999	0				0	1	12:30:00	4	1			0	0	0	0	0	0	0	0	0	0	0
160601	160601	0	1	1	0	0	0	0	0	0	1	0	0		1	1	99999	1	1	1	13:00:00	39.5	78	110	60	20	90	0				1	0		13	2			1	0	1	0	0	0	0	0	1	0	0
160602	160602	0	1	1	0	1	0	0	0	0	0	0	0		1	1	99999	3	1	1	13:38:00	38.4	123	144	86	99999	98	1	5		99999	0	1	17:00:00	5	1			0	0	0	0	0	0	0	0	0	0	0
160603	160603	0	1	1	0	0	0	0	0	0	1	0	1	stroke	0	1	99999	3	1	1	12:00:00	38.4	75	130	66	20	89	1	2	3		1	0		5	1			0	0	0	0	0	0	0	0	0	0	0
160604	160604	0	1	2	0	1	1	0	0	0	0	0	1	esophageal varices	0	0		2	1	1	20:00:00	39.2	96	161	66	18	99999	0				0	1	17:00:00	5	1			0	0	0	0	0	0	0	0	0	0	0
160605	160605	0	1	1	0	0	0	0	0	0	1	0	0		0	1	1	3	1	1	01:00:00	38.9	101	111	64	20	99	1	2	99999		1	0		3	1			0	0	0	0	0	0	0	0	0	0	0
160606	160606	0	1	1	1	0	0	0	0	0	0	0	0		1	0		2	1	1	20:00:00	38.7	95	118	66	16	99999	0				0	0		5	1			0	0	0	0	0	0	0	0	0	0	0
160607	160607	0	1	2	0	1	0	0	0	0	0	0	0		0	0		3	1	1	06:00:00	38.4	121	119	72	24	97	1	2	5		0	0		5	1			0	0	0	0	0	0	0	0	0	0	0
160701	160701	0	1	1	0	1	1	0	0	1	1	0	0		0	0		1	1	1	14:00:00	38.4	120	144	79	18	84	1	2	4		0	1	17:00:00	12	1			0	0	0	0	0	0	0	0	0	0	0
160702	160702	0	1	1	0	0	0	0	0	0	1	0	0		1	0		2	1	1	14:00:00	38.4	92	134	61	18	97	0				0	1	17:10:00	12	1			0	0	0	0	0	0	0	0	0	0	0
160703	160703	0	1	1	0	0	0	0	0	0	1	0	0		0	1	1	7	0	1	06:00:00	39	124	129	64	22	79	1	2	4		0	1	09:00:00	11	1			0	0	0	0	0	0	0	0	0	0	0
160704	190702	0	1	1	0	0	0	0	1	0	1	0	0		1	1	99999	30	1	1	15:40:00	38.9	123	111	60	22	94	0				0	1	14:00:00	7	4	peritoneal pus		0	0	0	0	0	0	0	0	0	0	0
160705	140808	0	1	2	0	1	1	0	0	0	0	0	0		1	1	99999	7	1	1	21:00:00	38.7	129	107	62	22	99999	0				0	1	21:00:00	5	1			0	0	0	0	0	0	0	0	0	0	0
160706	160706	0	1	1	0	0	0	0	0	0	0	0	1	renal injury	0	1	99999	4	1	1	14:00:00	38.1	115	141	84	20	93	0				0	1	14:00:00	5	1			0	0	0	0	0	0	0	0	0	0	0
160707	160707	0	2	1	0	0	1	0	0	0	1	0	1	stroke	1	1	99999	2	1	1	13:00:00	38.7	85	110	59	15	100	1	5		0.6	1	1	19:10:00	3	1			3	0	0	0	0	0	0	0	0	0	0
160708	160708	0	1	2	0	0	0	0	0	0	1	0	0		1	1	99999	4	1	1	06:00:00	37	80	126	83	20	98	0				0	1	08:00:00	7	4	intrabdominal		3	0	0	0	0	0	0	0	0	0	0
170201	170201	0	1	2	0	0	0	0	1	0	0	0	0		1	0		1	1	1	06:00:00	38.5	113	135	75	18	95	0				0	1	18:00:00	2	1			0	0	0	0	0	0	0	0	0	0	0
170301	170301	0	1	1	0	0	0	0	0	0	1	0	0		1	1	3	4	1	1	08:30:00	38.2	91	126	89	18	94	0				0	1	14:30:00	11	1			0	0	0	0	0	0	0	0	0	0	0
170302	170302	0	1	1	1	0	0	0	0	0	0	0	0		0	1	1	1	1	1	06:00:00	38.5	143	146	89	18	97	1	5		0.45	1	0		5	1			0	0	0	0	0	0	0	0	0	0	0
170501	170501	0	1	1	0	0	0	0	0	0	1	0	0		1	1	1	2	1	1	20:30:00	37.5	119	134	87	22	99	2				0	1	20:30:00	7	4	intrabdominal		0	0	0	0	0	0	0	0	0	0	0
170502	170502	0	2	2	1	0	0	0	0	0	0	0	0		2	1	99999	14	1	1	21:00:00	39	149	185	85	18	96	0				0	1	08:00:00	2	1			0	0	0	0	0	0	0	0	0	0	0
170503	170503	0	1	1	1	0	0	0	0	0	0	0	0		1	1	99999	2	1	0		38	81	116	80	20	95	0				0	0		5	1			0	0	0	0	0	0	0	0	0	0	0
170504	80502	0	2	2	0	0	1	0	0	0	0	0	1	CKD	1	1	14	7	1	1	20:00:00	38	87	124	72	18	100	0				0	0		2	1			1	0	0	0	0	0	0	0	1	0	0
170505	170505	0	2	1	1	0	0	0	0	0	0	0	0		1	0		3	1	1	22:00:00	38.5	99999	99999	99999	99999	99999	0				0	0		1	1			0	0	0	0	0	0	0	0	0	0	0
170701	170701	0	1	1	0	0	0	0	0	0	1	0	0		0	0		4	1	1	06:00:00	36.4	88	114	68	16	98	0				0	1	10:14:00	12	4	on abdomen		1	1	0	0	0	0	0	0	1	0	0
170702	170702	0	1	1	0	0	0	0	0	0	1	0	0		0	1	1	2	1	1	14:00:00	38	80	120	80	99999	99999	0				0	0		13	4	left leg		1	1	0	0	0	0	0	0	1	0	0
170703	170703	0	1	1	0	1	0	0	0	0	0	0	0		0	0		1	1	1	22:33:00	38.5	128	128	61	20	94	0				0	1	08:30:00	5	2			0	0	0	0	0	0	0	0	0	0	0
170704	100701	0	3	1	0	0	1	0	0	0	0	0	1	CKD	1	0		3	1	1	08:30:00	38.3	109	142	95	22	86	0				0	0		1	2			1	0	0	0	0	0	0	0	1	0	0
170705	170705	1	1		0	0	0	0	0	0	0	0	0																											0	0	0	0	0	0	0	0	0	0
180401	180401	0	2	1	0	0	0	0	0	1	0	0	0		0	0		100	1	1	20:00:00	38	108	107	57	99999	99	0				0	1	06:00:00	12	2			1	1	0	0	0	0	0	0	1	0	0
180402	180402	0	1	2	0	0	0	0	0	0	0	0	1	paraplegia	0	1	3	4	1	1	14:00:00	39.2	69	114	74	16	98	0				0	1	11:10:00	5	1			3	0	0	0	0	0	0	0	0	0	0
180403	180403	0	1	1	0	0	0	0	0	0	0	0	1	aneurysm	1	1	1	2	1	1	02:50:00	38.1	97	124	68	12	96	1	5		0.6	1	1	11:10:00	5	1			0	0	0	0	0	0	0	0	0	0	0
180404	180404	0	1	1	0	0	0	0	1	0	0	0	0		1	1	3	10	1	1	11:10:00	38	85	88	63	20	96	0				0	1	14:30:00	5	1			3	0	0	0	0	0	0	0	0	0	0
180405	180405	0	1	2	0	0	0	0	0	0	1	0	0		1	1	1	3	1	1	22:40:00	36	109	115	95	24	95	0				0	1	03:30:00	4	4	intrabdominal		1	1	0	0	0	0	0	0	1	0	0
180501	180501	0	1	2	0	0	0	0	0	0	1	0	0		2	1	3	3	1	1	22:01:00	35.9	120	112	76	22	96	0				0	1	03:00:00	7	4	intrabdominal		0	0	0	0	0	0	0	0	0	0	0
180503	180503	0	1	2	0	0	0	0	0	0	1	0	0		2	0		4	1	1	14:00:00	37.1	87	80	54	20	99999	0				0	0		4	4	vaginal		1	0	0	0	0	0	0	0	0	0	0
180504	180504	0	1	2	0	0	0	0	0	0	1	0	0		1	0		1	1	1	14:00:00	37	80	108	60	20	96	0				0	0		13	4	left leg		1	0	1	0	0	0	0	0	1	0	0
180601	180601	0	1	1	0	1	0	0	0	0	0	0	0		0	0		4	1	1	16:00:00	38.5	101	101	59	99999	94	1	5		99999	1	0		5	1			0	0	0	0	0	0	0	0	0	0	0
180602	180602	0	1	1	0	0	0	0	0	0	1	0	0		0	0		3	1	1	08:00:00	38	135	126	81	18	98	1	5		0.55	1	1	10:00:00	3	1			0	0	0	0	0	0	0	0	0	0	0
180603	180603	0	3	1	0	0	0	0	0	0	1	0	0		1	1	99999	90	1	1	06:00:00	37	80	110	70	18	98	0				0	0		13	4	on abdomen		1	0	0	0	0	0	0	0	0	0	0
180604	180604	0	1	2	0	0	0	0	0	0	0	0	1	lupus nephritis	0	1	99999	1	1	1	15:00:00	38.2	118	147	91	22	100	1	2	5		0	1	18:35:00	5	1			3	0	0	0	0	0	0	0	0	0	0
180605	180605	0	1	2	0	0	0	1	0	0	0	0	0		0	0		4	1	1	10:30:00	38.5	114	98	58	18	97	0				0	0		15	1			0	0	0	0	0	0	0	0	0	0	0
180606	180606	0	1	2	0	0	0	0	0	0	1	0	0		0	1	1	1	1	1	14:00:00	37	84	105	81	20	97	0				0	0		7	4	peritoneal fluid		0	0	0	0	0	0	0	0	0	0	0
180607	180607	0	1	2	0	0	0	0	0	0	1	0	0		0	0		21	1	1	14:00:00	37.7	102	110	68	20	99999	0				0	0		4	4	intrabdominal		0	0	0	0	0	0	0	0	0	0	0
180701	180701	0	1	1	0	0	0	0	0	0	0	0	1	TBI	0	1	99999	5	1	1	22:00:00	39	139	159	83	23	97	1	5		1	1	1	13:02:00	3	1			1	0	0	0	0	0	0	0	0	0	0
180702	180702	0	1	1	0	0	0	0	0	0	1	0	0		1	1	99999	2	1	1	14:00:00	38.7	120	110	70	22	98	1	5		0.8	1	1	16:09:00	3	1			3	0	0	0	0	0	0	0	0	0	0
180703	180703	0	1	2	0	0	0	0	0	0	1	0	0		1	0		7	1	1	14:50:00	36.6	99	128	82	20	96	0				0	1	02:00:00	7	4	breast		1	0	0	0	0	0	0	0	0	0	0
180704	180704	0	1	2	0	0	0	0	1	0	1	0	0		1	1	99999	4	1	1	06:20:00	38.4	126	116	65	22	95	0				0	1	02:09:00	7	4	intrabdominal		0	0	0	0	0	0	0	0	0	0	0
180705	60603	0	1	1	0	0	0	0	0	0	1	0	0		1	1	99999	6	1	1	14:00:00	37.2	90	107	66	20	99999	0				0	0		11	2			1	1	0	1	0	0	0	0	0	0	1
190301	190301	0	1	2	0	0	0	1	0	0	0	0	0		1	1	1	1	1	1	06:00:00	38.5	110	80	45	22	96	1	2	8		0	1	10:30:00	2	1			0	0	0	0	0	0	0	0	0	0	0
190302	190302	0	1	1	0	0	0	0	1	0	0	0	0		1	1	99999	99999	1	1	22:00:00	38	97	89	55	18	94	0				0	1	17:00:00	1	1			0	0	0	0	0	0	0	0	0	0	0
190303	190303	0	1	1	0	0	0	0	1	0	0	0	0		1	0		2	1	1	22:00:00	38.4	94	103	56	18	96	0				0	1	08:00:00	1	1			0	0	0	0	0	0	0	0	0	0	0
190401	190401	0	3	1	0	0	0	0	0	0	1	0	1	CKD	0	0		2	1	1	22:00:00	38	86	172	98	20	98	0				0	0		11	2			1	1	0	0	0	0	0	0	0	0	0
190402	190402	0	1	2	0	1	0	0	0	0	0	0	0		0	1	1	2	1	1	06:00:00	36.5	94	109	69	18	99	0				0	0		2	4	foot		0	0	0	0	0	0	0	0	0	0	0
190403	190403	0	1	2	0	1	0	0	0	0	0	0	0		0	1	1	1	1	1	22:00:00	38	102	86	53	18	96	0				0	0		2	2			1	1	0	0	0	0	0	1	0	0	0
190404	190404	0	1	1	0	0	1	0	0	0	0	0	1	hepatitis C, CKD	1	1	21	5	1	1	02:00:00	38.9	130	168	80	24	84	1	2	3		1	0		1	1			1	0	0	0	0	0	0	0	0	0	0
190501	190501	0	1	2	0	0	0	0	0	0	1	0	0		1	1	99999	5	0	1	10:06:00	39.5	125	141	96	20	96	0				0	1	18:30:00	4	1			0	0	0	0	0	0	0	0	0	0	0
190502	190502	0	1	2	0	1	0	0	0	0	0	0	0		0	1	1	4	1	1	14:00:00	38.5	99999	99999	99999	99999	99999	0				0	0		2	4	buttocks		0	0	0	0	0	0	0	0	0	0	0
190503	190503	0	1	1	0	0	0	0	0	0	1	0	0		0	0		1	1	1	10:00:00	36	100	116	65	18	95	0				0	0		13	4	right femur		0	0	0	0	0	0	0	0	0	0	0
190504	190504	0	1	2	1	0	0	0	0	0	0	0	0		0	0		4	1	1	12:00:00	38.4	81	100	51	18	91	0				0	1	12:00:00	5	1			0	0	0	0	0	0	0	0	0	0	0
190505	190505	0	1	1	0	1	0	0	0	0	0	0	0		1	0		5	1	1	16:20:00	38.6	105	136	78	18	100	0				0	0		5	1			3	0	0	0	0	0	0	0	0	0	0
190506	190506	0	1	2	0	0	0	0	0	0	1	0	0		2	1	99999	1	1	1	09:00:00	38.3	121	108	72	16	99	0				0	0		4	4	intrabdominal		1	0	1	0	0	0	0	0	1	0	0
190601	190601	0	1	1	0	0	0	0	0	0	1	0	1	kidney injury ,thrombocytopenia	1	1	99999	30	1	1	06:00:00	36	128	107	61	18	99	0				0	0		1	4	buttocks		1	0	1	0	0	0	0	0	1	0	0
190602	190602	0	1	2	0	0	0	0	0	0	0	0	1	valvularheart disease	0	0		1	1	1	20:00:00	38	91	85	45	18	99999	0				0	0		2	1			0	0	0	0	0	0	0	0	0	0	0
190701	190701	0	1	1	0	0	0	0	0	0	1	0	0		1	1	99999	21	1	1	07:00:00	37	114	115	60	20	97	0				0	1	01:07:00	7	4	intrabdominal		0	0	0	0	0	0	0	0	0	0	0
190702	190702	0	3	1	0	0	0	0	1	0	1	0	0		1	1	99999	30	1	1	15:00:00	38.8	123	103	70	18	96	0				0	0		7	4	intrabdominal		0	0	0	0	0	0	0	0	0	0	0
190703	140808	0	3	2	0	1	1	0	0	0	0	0	0		1	1	99999	36	1	1	06:00:00	36.7	110	152	93	20	98	0				0	1	08:10:00	7	4	right foot and leg		1	0	0	0	0	0	0	0	0	0	0
190704	190704	0	1	2	0	1	0	0	0	0	1	0	0		1	0		2	1	1	19:00:00	38	110	135	84	99999	95	1	5		0.35	1	1	16:13:00	3	1			3	0	0	0	0	0	0	0	0	0	0
200201	200201	0	1	2	0	0	0	0	0	0	1	0	0		1	1	5	21	1	1	17:00:00	38.5	134	107	54	12	100	1	5		0.6	9	1	16:00:00	3	1			0	0	0	0	0	0	0	0	0	0	0
200202	200202	0	1	1	0	0	0	1	1	0	0	0	0		1	0		60	1	1	06:00:00	40	134	96	56	18	95	0				0	1	20:00:00	15	1			0	0	0	0	0	0	0	0	0	0	0
200203	200203	0	1	1	0	0	0	1	1	0	0	0	0		1	1	99999	7	1	1	06:00:00	39	139	102	61	18	98	0				0	1	20:00:00	15	1			0	0	0	0	0	0	0	0	0	0	0
200204	200204	0	1	1	0	0	0	0	0	0	1	0	0		1	1	99999	7	1	1	14:00:00	38.2	114	133	73	22	100	1	2	4		0	1	11:00:00	11	4	Intraabdominal		1	0	0	0	0	0	0	0	0	0	0
200301	160301	0	3	1	0	0	0	0	0	0	1	0	0		1	1	1	7	1	1	11:00:00	38.2	100	127	73	23	100	1	5		0.8	1	1	14:00:00	3	1			3	0	0	0	0	0	0	0	0	0	0
200302	180603	0	4	1	0	0	0	0	0	0	1	0	0		1	1	1	6	1	1	09:20:00	37.8	100	130	78	48	96	0				0	1	14:00:00	13	4	left femur		1	0	0	0	0	0	0	0	0	0	0
200303	200303	0	1	1	0	0	0	0	1	0	0	0	0		0	1	99999	90	1	1	08:00:00	38	107	56	27	18	93	0				0	1	01:30:00	1	1			3	0	0	0	0	0	0	0	0	0	0
200304	200304	0	1	2	0	0	0	0	0	0	1	0	0		1	1	5	3	1	1	17:17:00	37.4	150	111	84	22	96	0				0	1	01:30:00	4	4	Intra-abdominal		1	0	0	0	0	0	0	0	0	0	0
200305	200305	0	1	1	0	0	0	0	0	0	1	0	0		1	1	99999	99999	1	0		38.5	99999	99999	99999	99999	99999	0				0	1	16:30:00	5	1			0	0	0	0	0	0	0	0	0	0	0
200306	200306	0	1	1	1	0	0	0	0	0	0	0	0		0	1	1	1	1	1	05:00:00	38	49	115	70	20	96	0				0	0		5	1			3	0	0	0	0	0	0	0	0	0	0
200307	240304	0	1	2	0	0	0	0	0	0	1	0	0		0	1	1	6	1	1	22:00:00	38.5	92	130	82	20	98	1	2	6		0	1	17:30:00	4	1			3	0	0	0	0	0	0	0	0	0	0
200309	200309	0	1	1	0	0	0	0	0	1	0	0	0		1	1	99999	365	1	1	12:00:00	38.2	82	118	78	18	94	0				0	1	12:00:00	12	1			0	0	0	0	0	0	0	0	0	0	0
200310	200310	0	1	2	0	0	0	0	0	0	1	0	0		1	1	99999	30	1	1	10:00:00	38	101	114	72	18	98	0				0	1	12:00:00	12	1			0	0	0	0	0	0	0	0	0	0	0
200311	200311	0	1	1	0	0	1	0	0	0	0	0	0		1	1	30	14	1	1	18:00:00	38	86	142	54	16	99	0				0	1	18:00:00	1	1			0	0	0	0	0	0	0	0	0	0	0
200312	300305	0	2	1	0	0	0	0	0	0	1	0	0		1	1	1	14	1	1	05:00:00	39	110	166	83	14	94	0				1	1	05:00:00	3	1			3	0	0	0	0	0	0	0	0	0	0
200401	290602	0	1	2	0	0	0	0	0	0	1	0	0		0	1	1	1	1	1	07:00:00	37	69	119	64	18	93	0				0	0		8	4	buttocks		1	1	0	0	0	0	0	1	0	0	0
200402	200402	0	1	2	0	0	0	0	0	0	1	0	0		1	0		1	1	1	14:00:00	38	123	121	78	20	91	0				0	1	17:30:00	8	3			1	0	1	0	0	0	0	0	1	0	0
200403	200403	0	1	1	0	0	0	0	0	0	1	0	0		1	1	1	1	1	1	15:00:00	38.4	88	170	81	38	97	1	5		0.4	1	1	09:50:00	3	1			0	0	0	0	0	0	0	0	0	0	0
200404	240304	0	3	2	0	0	0	0	0	0	1	0	0		1	1	1	2	1	1	22:00:00	38.2	110	100	66	20	97	0				0	0		4	2			0	0	0	0	0	0	0	0	0	0	0
200405	200405	0	1	2	0	0	0	0	0	0	1	0	0		1	1	10	7	1	1	14:00:00	38	112	87	60	20	99	0				0	1	06:00:00	4	2			1	0	0	0	0	0	0	0	0	0	0
200406	200406	0	1	2	0	0	0	0	1	0	1	0	0		1	1	14	7	1	1	19:50:00	38.2	94	120	60	20	99	0				0	0		4	2			1	0	0	0	0	0	0	0	0	0	0
200601	200601	0	1	2	0	0	0	0	0	0	1	0	0		1	0		30	1	1	10:30:00	36	100	123	82	20	98	0				0	1	14:50:00	7	4	intrabdominal		0	0	0	0	0	0	0	0	0	0	0
200602	200602	0	1	2	1	0	0	0	0	0	0	0	0		2	1	99999	4	1	1	14:00:00	38.5	105	139	70	22	89	0				0	1	21:30:00	11	1			0	0	0	0	0	0	0	0	0	0	0
200603	200603	0	1	2	0	0	0	0	0	0	1	0	0		0	0		2	1	1	14:00:00	38	121	100	75	20	82	1	2	6		0	1	21:30:00	11	1			0	0	0	0	0	0	0	0	0	0	0
200604	200604	0	1	2	0	1	0	0	0	0	0	0	0		0	0		21	1	1	06:23:00	38.8	140	131	87	20	98	1	2	99999		1	0		5	1			3	0	0	0	0	0	0	0	0	0	0
200605	200605	0	1	2	0	0	0	0	0	0	0	0	1	Kidney injury	1	1	1	2	1	1	06:00:00	38.7	124	97	56	20	98	0				0	0		2	1			0	0	0	0	0	0	0	0	0	0	0
200606	200606	0	4	2	0	0	0	0	0	0	1	0	0		1	1	1	3	1	1	06:00:00	39	107	132	75	18	99	1	5		0.6	1	0		3	3			1	1	0	0	0	0	0	0	0	0	0
200701	200701	0	1	1	0	0	0	0	0	0	1	0	0		1	1	99999	4	1	1	06:00:00	37.2	85	112	72	20	96	0				0	0		11	4	chest		0	0	0	0	0	0	0	0	0	0	0
200702	200702	0	1	1	0	0	0	0	0	0	1	0	0		1	0		3	1	1	14:00:00	39.5	100	117	78	18	89	0				0	0		12	1			0	0	0	0	0	0	0	0	0	0	0
200703	200703	0	1	1	0	0	0	0	0	0	0	0	1	hemorrhoid, rectal prolapse	0	0		2	1	1	22:00:00	38.8	87	123	53	18	92	0				0	1	23:30:00	1	1			0	0	0	0	0	0	0	0	0	0	0
200704	200704	0	1	1	0	0	0	0	0	0	1	0	0		0	1	99999	1	1	1	01:50:00	36	76	142	90	20	94	0				0	0		13	4	rigth leg		0	0	0	0	0	0	0	0	0	0	0
200705	170702	0	2	1	0	0	0	0	0	0	1	0	0		1	1	99999	33	1	1	14:00:00	36.1	72	121	72	20	99999	0				0	1	06:00:00	13	4	left thigh		1	0	0	0	0	0	0	0	0	0	0
200706	200706	0	1	1	0	0	0	0	0	0	1	0	0		0	0		1	1	1	16:00:00	38.9	115	107	58	99999	99	1	5		0.6	1	1	17:09:00	5	1			0	0	0	0	0	0	0	0	0	0	0
200707	200707	0	1	2	0	1	1	0	0	0	0	0	0		0	0		1	1	1	02:00:00	38.4	99999	104	63	18	100	0				0	1	19:00:00	5	1			0	0	0	0	0	0	0	0	0	0	0
200708	200708	0	1	1	1	0	0	0	0	0	0	0	0		0	0		99999	1	1	22:30:00	38.7	99	141	72	20	95	0				1	1	18:00:00	5	1			0	0	0	0	0	0	0	0	0	0	0
200709	200709	0	1	2	0	1	1	0	0	0	0	0	0		1	1	99999	2	1	1	22:00:00	38.2	95	154	71	18	100	0				1	0		2	2			1	0	1	0	0	0	0	0	1	0	0
210201	210201	0	1	2	0	0	0	0	0	0	1	0	0		1	1	99999	4	1	1	06:00:00	40	156	126	71	99999	96	1	5			0	0		7	1			1	0	0	0	0	0	0	0	0	0	0
210202	210202	0	1	2	0	0	0	0	0	0	1	0	0		1	1	3	4	1	1	14:00:00	38	110	102	56	20	96	0				0	1	18:30:00	4	4	Intra-abdominal		2	0	0	0	0	0	0	0	0	0	0
210203	210203	0	1	1	1	0	0	0	0	0	0	0	0		1	1	1	1	1	1	13:00:00	39.5	140	113	65	24	100	1	5		0.4	1	1	13:00:00	3	1			3	0	0	0	0	0	0	0	0	0	0
210301	210301	0	1	1	0	0	0	0	0	0	1	0	0		1	1	99999	365	0	1	07:00:00	37.2	93	141	77	18	98	0				0	1	07:00:00	12	4	Abdominal		1	0	0	0	0	0	0	0	0	0	0
210302	210302	0	1	2	0	0	0	0	0	0	1	0	0		1	1	5	4	1	1	06:00:00	38	121	126	77	18	100	0				0	1	06:00:00	12	1			0	0	0	0	0	0	0	0	0	0	0
210303	210303	0	1	1	0	0	0	0	0	0	1	0	0		1	1	1	90	1	1	21:00:00	38.8	77	106	46	20	98	0				0	1	21:30:00	12	4	scrotum		1	0	0	0	0	0	0	0	1	0	0
210401	20502	0	3	1	0	0	0	0	0	0	0	0	1	tetanus	1	1	99999	10	1	1	07:00:00	38.6	119	134	63	18	98	1	5		0.6	1	1	14:50:00	3	1			0	0	0	0	0	0	0	0	0	0	0
210402	210402	0	1	1	0	0	0	0	0	0	0	0	1	TBI	1	1	1	2	1	1	08:00:00	38.8	103	101	67	16	95	1	5		0.4	1	1	16:00:00	5	1			0	0	0	0	0	0	0	0	0	0	0
210403	210403	0	1	2	0	0	0	0	0	0	1	0	0		1	1	14	4	1	1	06:00:00	37.2	108	102	63	21	96	0				0	1	12:13:00	4	4	peritoneal pus		1	0	1	0	0	0	0	0	0	0	0
210501	210501	0	1	1	0	1	0	0	0	0	0	0	0		2	1	99999	99999	1	1	12:00:00	36.8	102	105	71	18	91	0				0	1	16:00:00	1	4	right leg		0	0	0	0	0	0	0	0	0	0	0
210502	210502	0	1	1	0	0	0	0	0	0	1	0	0		2	0		99999	1	1	15:00:00	38.5	86	101	56	99999	96	0				0	1	16:30:00	12	1			3	0	0	0	0	0	0	0	0	0	0
210503	210503	0	1	1	0	0	0	0	0	0	1	0	0		1	1	99999	14	1	0		37	97	124	81	24	96	0				0	1	17:57:00	7	4	intrabdominal		0	0	0	0	0	0	0	0	0	0	0
210504	300404	0	1	1	0	0	0	0	0	0	1	0	0		0	1	1	99999	1	1	18:30:00	38.6	99999	99999	99999	99999	99999	1	5		0.35	1	1	18:30:00	3	1			0	0	0	0	0	0	0	0	0	0	0
210601	230604	0	2	2	0	0	0	0	0	0	1	0	0		1	1	99999	8	1	1	14:00:00	39.4	126	128	65	18	99999	0				0	0		4	2			0	0	0	0	0	0	0	0	0	0	0
210602	210602	0	1	2	0	0	0	0	0	0	1	0	0		0	0		90	1	1	12:50:00	36.5	111	127	86	18	99999	0				0	1	17:30:00	7	4	right labia		1	0	0	0	0	0	0	0	0	0	0
210603	210603	0	1	1	0	0	0	0	0	0	1	0	0		0	1	99999	2	1	1	03:23:00	99999	89	97	53	18	97	0				0	0		7	4	left forearm		0	0	0	0	0	0	0	0	0	0	0
210604	210604	0	1	1	0	0	0	0	0	0	1	0	0		0	1	1	1	1	1	17:00:00	38.3	119	110	69	14	98	1	5		0.4	1	1	17:00:00	3	1			0	0	0	0	0	0	0	0	0	0	0
210605	210605	0	1	1	0	0	0	0	0	0	0	0	1	brain injury	0	1	99999	2	1	1	04:00:00	38.9	70	122	72	18	100	1	5		0.5	1	0		3	1			0	0	0	0	0	0	0	0	0	0	0
210606	210606	0	1	2	0	0	0	0	1	0	0	0	0		0	0		14	1	1	19:30:00	38	98	127	72	20	96	1	2	10		0	0		5	1			0	0	0	0	0	0	0	0	0	0	0
210607	210607	0	1	2	0	0	0	0	0	0	1	0	0		1	1	99999	6	1	1	06:00:00	36	86	110	70	20	98	0				0	0		14	4	neck		0	0	0	0	0	0	0	0	0	0	0
210608	210608	0	1	2	0	1	0	0	0	0	0	0	0		1	1	99999	99999	1	1	12:00:00	36.7	94	100	62	18	99999	0				0	0		2	2			1	0	0	0	0	0	0	0	0	0	0
210701	210701	0	1	2	0	0	0	0	0	0	1	0	0		1	0		90	1	1	08:00:00	38.1	61	83	48	20	99999	0				0	1	18:00:00	7	4	perinium		0	0	0	0	0	0	0	0	0	0	0
210702	210702	0	1	2	0	0	0	0	0	0	1	0	0		1	1	5	7	1	1	22:30:00	36.5	98	128	65	20	92	1	5		99999	1	1	03:00:00	7	4	intrabdominal		1	0	1	0	0	0	0	0	1	0	0
210703	210703	0	1	2	0	0	0	0	0	0	1	0	0		1	1	99999	13	1	1	06:00:00	38.5	122	112	76	20	93	0				0	1	17:39:00	7	4	intrabdominal		0	0	0	0	0	0	0	0	0	0	0
210704	210704	1	1		0	0	0	0	0	0	0	0	0																						7					0	0	0	0	0	0	0	0	0	0
210705	210705	1	1		0	0	0	0	0	0	0	0	0																						7					0	0	0	0	0	0	0	0	0	0
220301	220301	0	1	2	0	0	0	0	0	0	1	0	0		1	1	3	90	1	1	14:30:00	39.5	119	72	39	20	97	0				0	1	14:30:00	11	1			0	0	0	0	0	0	0	0	0	0	0
220302	240307	0	1	1	1	0	0	0	0	0	0	0	0		1	0		7	1	1	13:30:00	38	125	118	66	36	98	1	6		0.36	0	1	20:15:00	5	1			0	0	0	0	0	0	0	0	0	0	0
220303	220303	0	1	1	0	0	0	0	0	0	1	0	0		1	1	1	1	1	1	11:00:00	39.5	107	117	67	18	99999	0				0	1	18:00:00	8	1			3	0	0	0	0	0	0	0	0	0	0
220304	220304	0	1	1	1	0	0	0	0	0	0	0	0		0	1	9	14	1	1	21:15:00	38	110	85	52	20	88	0				0	1	06:50:00	5	1			0	0	0	0	0	0	0	0	0	0	0
220305	160301	0	1	1	0	0	0	0	0	0	1	0	0		1	1	1	7	1	1	14:04:00	38	107	108	71	26	100	1	2	5		0	0		3	4	head		1	1	0	0	0	0	0	0	0	0	0
220306	220306	0	1	1	0	0	0	0	0	0	1	0	0		0	1	1	4	1	1	20:00:00	39.5	94	121	81	20	99999	1	5		0.82	1	0		8	2			0	0	0	0	0	0	0	0	0	0	0
220307	220307	0	1	1	0	0	0	0	0	0	0	0	1	CKD	2	2		99999	0	0		38	99999	99999	99999	99999	99999	2				9	0		5	1			1	0	1	0	0	0	0	0	1	0	0
220501	220501	0	1	2	0	0	0	0	0	0	1	0	0		0	1	1	1	1	1	20:00:00	37.1	124	122	78	22	97	0				0	1	19:00:00	4	4	intrabdominal		1	1	0	0	0	0	0	0	0	0	0
220502	190502	0	2	2	0	1	0	0	0	0	0	0	0		0	1	1	4	1	1	14:00:00	38.3	109	109	53	22	96	0				0	1	15:30:00	2	1			0	0	0	0	0	0	0	0	0	0	0
220503	220503	0	1	1	0	0	0	0	0	0	1	0	0		1	1	1	2	1	1	22:00:00	36.7	99	133	82	18	96	0				0	0		8	4	ON THE HEAD		1	0	0	0	0	0	0	0	0	0	0
220504	220504	0	1	1	0	0	0	0	0	0	0	0	1	HCV	0	0		2	1	1	11:11:00	38	99999	99999	99999	99999	99999	0				0	0		10	1			0	0	0	0	0	0	0	0	0	0	0
220601	220601	0	1	1	0	0	0	0	0	0	1	0	0		0	1	99999	1	1	1	06:00:00	38	100	131	71	99999	94	0				0	1	10:00:00	12	1			1	0	1	0	0	0	0	0	0	0	0
220602	220602	0	1	1	1	0	0	0	0	0	0	0	0		0	0		1	1	1	07:38:00	38	95	111	69	99999	98	1	5		0.4	1	0		5	1			0	0	0	0	0	0	0	0	0	0	0
220603	220603	0	1	2	0	1	0	0	0	0	0	0	0		0	0		2	1	1	17:00:00	38.6	128	97	40	19	100	1	5		0.7	1	0		3	1			3	0	0	0	0	0	0	0	0	0	0
220707	220707	0	1	1	0	0	0	0	0	0	1	0	0		1	1	1	2	1	1	20:00:00	39.5	80	123	78	18	99	0				0	0		13	1			1	0	0	0	0	0	0	0	0	0	0
230201	230201	0	1	2	0	0	0	0	0	0	1	0	0		1	0		99999	0	1	06:00:00	38	99999	99999	99999	99999	99999	0				0	1	13:00:00	11	1			0	0	0	0	0	0	0	0	0	0	0
230202	230202	0	1	2	0	0	0	0	0	0	1	0	0		1	1	5	21	1	1	09:00:00	38.4	115	155	87	20	100	1	5		0.6	0	1	10:00:00	3	1			1	0	0	0	0	0	0	0	0	0	0
230303	230303	0	1	2	0	0	0	0	0	0	1	0	0		1	1	17	14	1	1	23:00:00	39	167	93	44	99999	99999	1	2	5		0	1	17:30:00	7	1			0	0	0	0	0	0	0	0	0	0	0
230304	230304	0	1	1	0	0	0	0	1	0	1	0	0		1	1	99999	14	1	1	01:25:00	37.1	102	109	92	16	97	0				0	1	17:00:00	7	4	peri-anal		1	0	1	0	1	0	0	0	0	0	0
230401	230401	0	1	1	0	0	0	0	0	0	0	0	1	AKI	1	0		1	1	1	06:00:00	38.6	104	140	81	16	100	1	5		0.4	1	1	12:30:00	3	1			1	0	1	0	0	0	0	0	0	0	0
230501	190601	0	2	1	0	0	0	0	0	0	0	0	1	liver failure, HCV	1	1	99999	7	1	1	15:00:00	38	99999	99999	99999	99999	99999	1	5		0.66	1	1	03:57:00	3	1			1	0	0	0	0	0	0	0	1	0	0
230502	260505	0	1	1	0	0	0	0	0	0	1	0	0		0	0		1	1	1	09:00:00	39	132	155	86	16	100	1	5		0.97	1	1	16:30:00	3	1			0	0	0	0	0	0	0	0	0	0	0
230503	230503	0	1	1	0	0	1	0	0	0	1	0	1	liver disease	1	1	2	4	1	1	22:00:00	38.1	98	142	69	20	87	0				0	0		11	2			1	0	1	0	0	0	0	0	1	0	0
230504	230504	0	1	2	0	0	0	1	0	0	0	0	1	bronchiectasis	1	1	7	30	1	1	14:00:00	39.4	77	78	52	19	97	1	1	1		0	0		2	1			1	0	1	0	0	0	0	0	1	0	0
230505	230505	0	1	1	0	0	0	0	0	0	1	0	0		1	0		1	1	1	06:00:00	39	67	125	76	22	97	0				0	0		11	1			1	0	1	0	0	0	0	0	1	0	0
230601	230601	0	1	1	1	0	0	0	0	0	0	0	0		0	0		4	1	1	06:00:00	38	68	127	75	18	95	0				0	0		5	1			0	0	0	0	0	0	0	0	0	0	0
230602	230602	0	1	1	0	0	0	0	0	1	0	0	0		0	0		2	1	1	12:00:00	38	99999	99999	99999	99999	99999	0				0	1	12:00:00	5	1			0	0	0	0	0	0	0	0	0	0	0
230603	200601	0	2	2	0	0	0	0	0	0	1	0	0		1	0		30	1	1	06:00:00	36.2	84	119	81	20	99999	0				0	0		4	2			1	0	0	0	0	0	0	0	0	0	0
230604	230604	0	3	2	0	0	0	0	0	0	1	0	0		1	1	99999	6	1	1	06:00:00	36	95	114	78	20	99999	0				0	1	12:00:00	4	4	intrabdominal		0	0	0	0	0	0	0	0	0	0	0
230701	230701	0	1	2	0	0	0	0	0	0	1	0	0		1	1	99999	10	1	1	14:00:00	36.1	65	121	73	20	95	0				0	0		7	4	intrabdominal		1	0	0	0	0	0	0	0	0	0	0
230702	230702	0	3	1	0	0	0	0	1	0	0	0	1	CKD	1	1	99999	14	1	1	09:30:00	39.1	138	84	54	24	95	0				1	1	18:00:00	5	1			0	0	0	0	0	0	0	0	0	0	0
230703	230706	0	2	2	0	0	0	0	0	0	1	0	0		1	1	99999	1	1	1	20:00:00	38.2	117	105	63	20	99999	0				1	1	13:00:00	8	2			1	0	1	0	0	0	0	0	0	0	0
230704	230704	0	1	1	0	0	0	0	0	0	1	0	0		1	0		3	1	1	20:30:00	38.1	54	120	83	20	99999	1	2	4		1	0		8	2			0	0	0	0	0	0	0	0	0	0	0
230705	50704	0	4	2	0	1	1	0	0	0	1	0	0		1	1	99999	3	1	1	09:00:00	38	109	141	66	24	100	1	5		0.6	1	1	10:00:00	3	1			0	0	0	0	0	0	0	0	0	0	0
230706	230706	0	3	2	0	0	0	0	0	0	1	0	0		1	1	99999	5	1	1	23:00:00	37.1	109	109	77	20	99999	0				0	0		8	4	saccral bedsore		1	1	0	1	0	0	0	0	1	0	1
230707	230707	0	1	1	0	0	1	0	0	0	0	0	1	CKD	1	0		3	1	1	22:00:00	36.8	65	105	57	17	89	0				0	0		1	2			1	0	0	0	0	0	0	0	0	0	0
230708	230708	0	1	2	0	0	1	0	0	0	0	0	0		1	1	5	10	1	1	18:10:00	40.4	123	109	61	99999	93	1	5		1	1	1	19:00:00	3	2			0	0	0	0	0	0	0	0	0	0	0
240201	240201	0	1	1	1	0	0	0	0	0	0	0	0		1	1	7	30	1	1	03:40:00	38.1	111	122	54	44	96	1	2	10		0	1	11:40:00	5	1			0	0	0	0	0	0	0	0	0	0	0
240202	240202	0	1	1	0	0	0	0	0	0	0	0	1	Traumatic brain injury	0	1	5	13	1	1	06:00:00	39	71	117	78	18	96	0				1	1	14:00:00	5	1			3	0	0	0	0	0	0	0	0	0	0
240203	240203	0	1	1	0	0	1	0	0	0	0	0	1	CKD	0	1	30	1095	1	1	06:00:00	38	80	138	72	20	94	0				0	1	14:00:00	1	1			0	0	0	0	0	0	0	0	0	0	0
240204	240204	0	1	1	0	0	0	0	1	0	0	0	0		1	1	7	30	1	1	14:00:00	39	131	115	74	18	100	0				0	1	19:00:00	1	1			0	0	0	0	0	0	0	0	0	0	0
240205	240205	0	1	2	0	0	0	0	0	0	1	0	0		1	1	3	3	1	1	23:00:00	38.2	140	86	43	32	98	1	2	10		9	1	14:30:00	4	4	Intra-abdominal		2	0	0	0	0	0	0	0	0	0	0
240206	240206	0	1	2	0	0	0	0	0	0	1	0	0		1	1	4	8	1	1	10:50:00	38.1	124	103	53	40	98	1	2	4		0	1	11:00:00	4	1			0	0	0	0	0	0	0	0	0	0	0
240207	240207	0	1	2	1	0	0	0	0	0	0	0	0		1	1	6	7	1	1	06:00:00	38.8	129	135	86	20	97	0				0	1	13:38:00	10	1			0	0	0	0	0	0	0	0	0	0	0
240301	240301	0	1	2	0	0	0	0	0	0	1	0	0		1	1	3	3	1	1	14:00:00	38.3	136	98	74	20	98	0				0	0		4	2			1	0	1	0	0	0	0	0	0	0	0
240302	240302	0	1	1	0	0	0	0	0	0	1	0	0		1	1	1	3	1	1	06:00:00	38.8	113	120	55	18	95	0				0	1	14:00:00	3	4	buttocks		1	0	1	0	0	0	0	0	1	0	0
240303	240303	0	1	2	0	1	0	0	0	0	0	0	0		1	1	1	6	1	1	18:00:00	38.8	119	150	89	20	97	0				0	1	14:00:00	10	1			0	0	0	0	0	0	0	0	0	0	0
240304	240304	0	2	2	0	0	0	0	0	0	1	0	0		1	1	1	4	1	1	06:00:00	38	116	110	66	20	98	0				0	0		4	4	intraabdominal		1	0	1	0	0	0	0	0	0	0	0
240305	240305	0	1	1	1	0	0	0	0	0	0	0	0		1	1	3	7	1	1	21:00:00	38	89	108	56	18	99999	0				0	1	18:00:00	5	1			0	0	0	0	0	0	0	0	0	0	0
240306	240306	0	1	1	0	0	0	0	0	0	0	0	1	hepatitis	0	1	5	1	1	0		38	64	130	75	18	96	0				0	1	06:32:00	5	1			3	0	0	0	0	0	0	0	0	0	0
240307	240307	0	2	1	0	0	0	0	0	1	0	0	0		1	0		4	1	1	06:00:00	38.1	125	107	64	24	94	1	3	15		0	1	18:00:00	5	1			0	0	0	0	0	0	0	0	0	0	0
240309	300305	0	3	1	0	0	0	0	0	0	1	0	0		1	1	2	3	1	1	14:00:00	38.5	105	158	99	99999	97	0				1	1	10:30:00	3	2			0	0	0	0	0	0	0	0	0	0	0
240310	240310	0	1	1	0	0	0	0	0	0	0	0	1	COPD	1	0		100	1	1	15:30:00	35	76	115	78	99999	90	1	2	4		0	1	15:40:00	1	3			1	1	0	0	0	0	0	1	0	0	0
240401	240401	0	1	1	0	0	0	0	0	0	0	0	1	trauma	1	1	1	2	1	1	08:00:00	39.2	88	146	88	99999	100	1	5		0.4	1	1	16:00:00	5	3			1	1	0	0	0	0	0	0	0	0	0
240402	240402	0	1	1	1	0	0	0	0	0	0	0	0		0	1	7	14	1	1	14:00:00	39	125	138	72	20	93	0				0	1	16:30:00	11	1			3	0	0	0	0	0	0	0	0	0	0
240403	240403	0	1	1	1	0	0	0	0	0	0	0	0		1	1	4	14	1	1	15:34:00	39.8	113	112	56	99999	83	0				0	1	13:50:00	5	1			0	0	0	0	0	0	0	0	0	0	0
240404	40701	0	1	2	0	1	1	0	0	0	0	0	1	ESRD	1	0		2	1	1	11:40:00	38	48	126	49	40	100	1	2	6		0	1	10:00:00	5	1			3	0	0	0	0	0	0	0	0	0	0
240405	240405	0	1	1	0	0	0	0	1	0	0	0	0		1	0		30	1	1	22:00:00	39.9	120	99999	99999	99999	99999	0				0	1	13:30:00	1	1			3	0	0	0	0	0	0	0	0	0	0
240406	240406	0	1	1	1	0	0	0	0	0	0	0	0		0	1	14	4	1	1	06:00:00	39.9	68	99	60	19	97	0				0	1	11:54:00	1	1			1	1	0	0	0	0	0	0	0	0	0
240501	240501	0	1	2	0	0	0	0	0	0	1	0	0		1	0		14	1	1	06:00:00	38	102	95	57	22	97	0				0	1	16:35:00	4	4	intrabdominal		3	0	0	0	0	0	0	0	0	0	0
240502	240502	0	1	1	0	0	0	0	0	0	1	0	0		1	0		9	1	1	06:00:00	37	76	110	80	18	99999	0				0	0		13	4	right tibia		1	0	0	0	0	0	0	0	0	0	0
240503	240503	0	1	1	0	0	0	0	0	0	1	0	0		1	1	1	99999	0	1	06:00:00	37	100	120	73	18	96	0				0	0		13	4	left lower limb		1	0	1	0	0	0	0	0	1	0	0
240504	240504	0	1	1	0	0	0	0	1	0	0	0	1	AKI	0	0		1	1	1	22:00:00	37.9	102	97	49	18	99	0				0	0		10	4	right lower limb		1	1	0	0	0	0	0	0	1	0	0
240505	130302	0	2	2	1	0	0	0	0	0	0	0	0		1	0		100	1	1	06:00:00	37	95	109	63	20	94	1	1	8		0	0		10	3			3	0	0	0	0	0	0	0	0	0	0
240701	270703	0	1	1	0	1	1	0	0	0	0	0	1	kidney injury	1	0		1	1	1	17:30:00	38	96	119	87	99999	99999	0				0	0		1	1			0	0	0	0	0	0	0	0	0	0	0
240702	200703	0	2	1	0	0	0	0	0	0	0	0	1	chronic anemia,hemorrhoid,rectal prolapse	0	0		5	1	1	06:00:00	38.4	71	104	50	18	93	0				0	0		1	1			0	0	0	0	0	0	0	0	0	0	0
240703	240703	0	2	2	0	0	0	0	1	0	0	0	1	chronic gastroenteritis	1	1	99999	4	1	1	06:00:00	38	132	100	61	18	96	0				0	1	13:00:00	2	1			0	0	0	0	0	0	0	0	0	0	0
240704	240704	0	1	2	0	0	0	0	0	0	0	0	1	hepatitis	1	1	99999	14	1	1	16:40:00	38.5	115	156	96	26	97	1	2	15		1	1	17:40:00	5	1			0	0	0	0	0	0	0	0	0	0	0
250101	250101	0	1	2	1	0	0	0	0	0	0	0	0		1	1	7	2	1	1	06:00:00	39.5	124	122	92	20	99	0				0	1	09:50:00	11	1			1	0	0	0	0	0	0	0	0	0	0
250102	250102	0	1	2	1	0	0	0	0	0	0	0	0		2	0		7	1	1	06:00:00	38.9	112	123	77	18	97	0				0	1	09:50:00	11	1			0	0	0	0	0	0	0	0	0	0	0
250201	250201	0	1	1	0	0	0	0	0	0	1	0	0		1	1	1	1	1	1	17:00:00	38.6	115	132	100	21	100	1	5		0.35	1	1	17:00:00	3	3			1	0	0	0	0	0	0	0	0	0	0
250401	250401	0	1	1	0	0	0	0	0	0	0	0	1	trauma	1	1	99999	99999	1	1	08:00:00	39.8	98	160	90	99999	100	1	5		0.4	1	1	08:00:00	5	1			0	0	0	0	0	0	0	0	0	0	0
250402	210402	0	2	1	0	0	0	0	0	0	0	0	1	TBI	1	1	1	2	1	1	05:00:00	38.7	116	128	76	20	99	1	3	12		1	1	12:50:00	5	1			0	0	0	0	0	0	0	0	0	0	0
250403	250403	0	1	2	0	0	1	0	0	0	0	0	0		0	0		1	1	1	10:00:00	38.4	86	207	105	18	99999	0				0	1	17:30:00	5	1			1	0	1	0	0	0	0	0	1	0	0
250501	250501	0	1	2	0	0	0	0	0	0	1	0	0		1	1	99999	1	0	1	14:00:00	38.8	133	104	74	20	99999	0				0	0		4	4	intrabdominal		1	0	1	0	0	0	0	1	0	0	0
250502	250502	0	1	1	0	0	0	0	0	0	1	0	1	asthma, stroke	1	1	99999	10	1	1	06:00:00	36.7	62	96	61	18	98	0				0	0		1	4	buttocks		1	0	1	0	0	0	0	0	0	0	0
250503	250503	0	1	2	0	0	0	0	0	0	1	0	0		1	1	99999	5	1	1	06:00:00	37	100	116	62	20	98	0				0	0		7	4	intabdominal		1	0	0	0	0	0	0	0	0	0	0
250504	250504	0	1	1	1	0	0	0	0	0	0	0	0		2	0		1	1	1	18:00:00	38	119	129	77	16	100	1	5		0.3	1	1	22:30:00	5	1			0	0	0	0	0	0	0	0	0	0	0
250601	250601	0	1	2	0	0	0	0	0	0	1	0	0		0	1	99999	11	1	1	15:05:00	39.3	120	134	84	28	93	0				0	1	23:30:00	7	4	intrabdominal		0	0	0	0	0	0	0	0	0	0	0
250602	250602	0	1	1	0	0	0	0	0	0	1	0	0		1	1	99999	14	1	1	14:00:00	38.5	115	121	74	20	96	0				0	1	04:00:00	11	4	scrotum		1	1	0	0	0	0	0	1	0	0	0
250603	250603	0	1	1	0	0	1	0	1	0	0	0	1	CKD	0	0		2	1	1	15:30:00	39.5	133	164	118	24	99	0				0	0		5	1			0	0	0	0	0	0	0	0	0	0	0
250604	50704	0	1	2	0	1	0	0	0	0	0	0	0		0	1	99999	7	1	1	14:10:00	39.8	130	150	79	26	100	0				0	1	16:30:00	5	1			0	0	0	0	0	0	0	0	0	0	0
250701	250701	0	1	2	0	1	0	0	0	0	0	0	0		1	1	99999	1	1	1	16:00:00	38.5	145	164	77	20	98	1	5		0.7	1	1	16:30:00	3	1			1	0	1	0	0	0	0	0	1	0	0
250702	250702	0	1	1	0	0	0	0	0	0	1	0	0		1	1	99999	3	1	1	20:00:00	36	83	118	69	16	95	0				0	1	23:00:00	7	4	perineum		0	0	0	0	0	0	0	0	0	0	0
250703	250703	0	1	1	0	0	0	0	0	0	1	0	0		0	1	1	2	1	1	22:00:00	36.1	59	103	65	20	97	0				0	1	14:00:00	13	4	right leg		1	0	0	0	0	0	0	0	0	0	0
250704	300707	0	1	1	0	0	0	0	0	0	0	0	1	stroke	1	1	99999	3	1	1	01:10:00	38.3	109	89	56	99999	90	1	5		0.6	1	1	13:30:00	5	1			0	0	0	0	0	0	0	0	0	0	0
250705	250705	0	1	2	0	1	1	0	0	0	0	0	0		0	1	1	2	1	1	22:00:00	38	99	160	100	24	94	0				1	1	22:00:00	5	1			1	1	0	0	0	0	0	0	0	0	0
250706	250706	0	1	1	0	0	0	0	0	0	0	0	1	spinal cord injury	1	1	1	9	1	1	20:00:00	39.2	92	106	62	18	94	0				0	1	22:00:00	5	1			3	0	0	0	0	0	0	0	0	0	0
250707	170702	0	3	1	0	0	0	0	0	0	1	0	0		1	1	1	2	1	1	20:00:00	39.5	80	123	78	18	99	0				0	0		13	1			1	0	0	0	0	0	0	0	0	0	0
260301	260301	0	1	2	1	0	0	0	0	0	0	0	0		0	1	10	100	0	1	22:30:00	38.6	93	106	90	20	96	0				0	0		2	1			0	0	0	0	0	0	0	0	0	0	0
260302	260302	0	1	1	0	0	0	0	0	0	1	0	0		1	0		5	1	1	06:00:00	36	77	119	72	20	94	0				0	1	10:00:00	11	4	left leg		1	1	0	0	0	0	0	0	0	0	0
260402	260402	0	1	1	0	0	0	0	0	1	0	0	0		1	1	1	2	1	1	06:00:00	35	74	94	59	20	97	0				0	1	16:20:00	15	1			0	0	0	0	0	0	0	0	0	0	0
260403	260403	0	1	1	0	0	0	0	0	0	1	0	0		1	1	7	14	1	1	14:00:00	39.8	135	113	45	24	88	0				0	1	14:30:00	7	1			3	0	0	0	0	0	0	0	0	0	0
260404	260404	0	1	2	0	0	0	0	0	0	1	0	0		1	1	8	5	1	1	00:40:00	38.6	108	96	76	24	94	0				0	1	19:00:00	4	4	intrabdominal		0	0	0	0	0	0	0	0	0	0	0
260501	260501	0	1	2	0	0	0	0	0	0	1	0	0		0	1	5	7	1	1	08:00:00	38.2	131	127	79	18	97	0				0	1	14:50:00	4	4	intrabdominal		0	0	0	0	0	0	0	0	0	0	0
260502	260502	0	1	1	1	0	0	0	0	0	0	0	0		0	0		8	1	1	14:00:00	39.9	143	141	69	20	85	0				0	1	16:30:00	11	1			0	0	0	0	0	0	0	0	0	0	0
260503	260503	0	1	1	0	0	0	0	0	0	0	0	1	BPH	0	0		1	1	1	14:00:00	38.9	123	125	58	99999	98	1	5		0.4	1	1	14:00:00	5	1			0	0	0	0	0	0	0	0	0	0	0
260504	260504	0	1	2	0	0	0	0	1	0	0	0	0		0	0		2	1	1	14:00:00	39	152	103	74	18	99	0				0	0		5	1			1	1	0	0	0	0	0	1	0	0	0
260505	260505	0	2	1	0	0	0	0	0	0	1	0	0		0	0		4	1	1	18:00:00	38.3	100	144	66	16	100	1	5		0.35	1	1	12:30:00	3	1			0	0	0	0	0	0	0	0	0	0	0
260601	210605	0	2	1	0	0	0	0	0	0	0	0	1	brain injury	1	1	99999	5	1	1	16:00:00	38.4	66	127	70	14	99	1	5		0.6	1	1	18:40:00	3	1			0	0	0	0	0	0	0	0	0	0	0
260602	260602	0	1	2	0	0	0	1	0	0	0	0	1	epilepsy	1	0		30	1	1	22:00:00	36.9	111	108	70	18	100	0				1	0		2	3			1	0	0	0	0	0	0	0	1	0	0
260603	260603	0	1	1	1	0	0	0	0	0	0	0	0		2	2		7	1	1	22:00:00	40.2	99999	99999	9999	20	99999	0				0	0		5	1			0	0	0	0	0	0	0	0	0	0	0
260701	260701	0	1	2	0	0	0	0	1	0	1	0	0		1	1	4	2	1	1	23:00:00	38	107	139	91	20	96	0				0	0		7	4	intrabdominal		1	0	0	0	0	0	0	0	0	0	0
260702	260702	0	1	1	1	0	0	0	0	0	0	0	0		1	1	99999	2	1	1	09:30:00	39.1	80	134	81	18	99999	1	5		99999	1	0		5	1			0	0	0	0	0	0	0	0	0	0	0
260703	260703	0	1	1	1	0	0	0	0	0	0	0	0		1	1	99999	2	1	1	16:00:00	38.4	111	131	79	99999	93	0				0	0		5	1			0	0	0	0	0	0	0	0	0	0	0
260704	260704	0	1	2	0	0	0	0	0	0	1	0	0		1	1	3	6	0	1	08:00:00	36.3	83	114	70	20	95	0				0	0		13	4	left lower limb		1	0	0	0	0	0	0	0	0	0	0
270101	270101	0	1	1	1	0	0	0	0	0	0	0	0		1	1	99999	99999	0	1	13:20:00	39.5	121	111	63	99999	94	0				0	1	09:30:00	12	1			0	0	0	0	0	0	0	0	0	0	0
270102	270102	0	1	1	0	1	0	0	0	0	0	0	0		2	1	21	66	0	1	06:00:00	38	136	122	84	14	99999	0				0	0		12	1			0	0	0	0	0	0	0	0	0	0	0
270201	270201	0	1	2	1	0	0	0	0	0	0	0	0		1	0		4	1	1	13:35:00	39.1	84	98	51	99999	99999	0				0	1	15:00:00	5	4	Left foot pus		2	0	0	0	0	0	0	0	0	0	0
270202	270202	0	1	1	1	0	0	0	0	0	0	0	0		1	1	7	14	1	1	02:55:00	38.3	112	142	87	30	96	0				0	1	23:30:00	5	1			1	0	0	0	0	0	0	0	1	0	0
270203	270203	0	1	1	0	0	0	0	0	0	1	0	0		1	1	1	1	1	1	09:00:00	38.3	114	156	108	22	100	1	5		0.35	1	1	16:30:00	3	1			0	0	0	0	0	0	0	0	0	0	0
270205	270205	0	1	2	0	0	0	0	0	0	1	0	0		1	1	7	3	1	1	21:00:00	38	114	115	65	20	99	0				0	1	10:00:00	4	4	Intra-abdominal		1	0	0	0	0	0	0	0	0	0	0
270301	270301	0	1	2	0	1	1	0	0	0	0	0	0		1	1	10	1	1	1	16:00:00	38.8	88	142	87	18	94	0				0	1	11:00:00	5	1			0	0	0	0	0	0	0	0	0	0	0
270302	270302	0	1	1	0	0	0	0	0	0	1	0	0		1	1	1	1	1	1	11:00:00	39.5	107	117	67	20	97	0				0	0		8	2			1	1	0	0	0	0	0	0	0	0	0
270303	270303	0	1	1	0	0	1	0	0	0	1	0	0		1	1	10	14	1	1	20:00:00	38	94	141	69	18	95	0				0	0		8	2			1	1	0	0	0	0	0	0	0	0	0
270304	310305	0	1	1	0	0	0	0	0	0	1	0	0		1	1	99999	99999	1	1	06:00:00	38	88	147	85	16	99	1	5		0.6	1	1	15:00:00	3	3			1	1	0	0	0	0	0	0	1	0	0
270305	270305	0	1	2	0	1	0	0	0	0	0	0	0		1	1	1	2	1	1	14:00:00	39.7	116	115	72	99999	100	1	5		0.6	1	0		3	1			0	0	0	0	0	0	0	0	0	0	0
270306	270306	0	1	2	0	0	0	0	0	0	1	0	0		1	1	1	14	1	1	16:00:00	38.9	129	90	56	22	97	0				0	1	20:30:00	7	4	sub-mandibular abcess		0	0	0	0	0	0	0	0	0	0	0
270401	270401	0	1	2	0	0	0	0	0	0	1	0	0		1	1	99999	14	1	1	14:00:00	37	75	89	49	18	100	0				0	1	12:00:00	11	4	left arm		1	0	0	0	0	0	0	0	0	0	0
270402	270402	0	1	2	0	0	0	0	0	0	1	0	0		0	0		21	1	1	12:30:00	36	96	117	64	20	99999	0				0	1	17:45:00	4	4	bartolin abscess		0	0	0	0	0	0	0	0	0	0	0
270404	270404	0	1	1	1	0	0	0	0	0	0	0	0		0	0		5	1	1	11:25:00	37.2	120	145	98	32	94	0				0	1	23:50:00	7	4	peritoneal pus		0	0	0	0	0	0	0	0	0	0	0
270601	270601	0	1	1	0	0	0	1	1	0	0	0	0		2	1	99999	7	1	1	16:12:00	39.3	120	145	73	20	95	0				0	1	23:45:00	5	1			0	0	0	0	0	0	0	0	0	0	0
270602	270602	0	1	1	0	0	1	0	0	0	0	0	1	asthma, CKD	2	1	99999	7	1	1	00:00:00	38.6	78	99999	99999	20	100	1	2	15		0	0		5	1			0	0	0	0	0	0	0	0	0	0	0
270604	270604	0	1	1	0	0	0	0	0	0	1	0	0		1	1	99999	99999	1	1	20:00:00	37.4	90	178	85	20	96	0				0	0		13	4	right leg		1	0	0	0	0	0	0	0	0	0	0
270701	270701	0	1	1	1	0	0	0	0	0	0	0	0		0	1	2	3	1	1	11:00:00	38.1	92	99999	99999	20	100	1	5		0.3	1	0		5	1			3	0	0	0	0	0	0	0	0	0	0
270702	270702	0	1	2	1	0	0	0	0	0	0	0	0		0	0		5	1	1	20:00:00	39	105	123	61	18	91	0				0	1	18:00:00	5	1			0	0	0	0	0	0	0	0	0	0	0
270703	270703	0	2	1	0	1	1	0	0	0	0	0	1	hepatitis C, stroke	1	0		1	1	1	20:00:00	38	88	83	36	24	99999	1	2	3		1	0		1	1			1	0	1	0	0	0	0	0	0	0	0
270704	270704	0	1	1	0	0	0	0	0	0	1	0	0		1	0		14	1	1	22:00:00	37.9	72	102	72	17	93	0				0	0		1	4	left leg		3	0	0	0	0	0	0	0	0	0	0
270705	70704	0	2	2	0	1	0	0	0	0	0	0	0		1	1	99999	10	1	1	06:00:00	36.1	64	87	63	17	99	0				0	0		2	4	buttocks		1	0	0	0	0	0	0	0	0	0	0
270706	20802	0	1	1	0	0	0	0	0	0	1	0	0		1	0		2	1	1	12:00:00	38.4	127	104	56	24	98	1	5		0.6	1	1	13:25:00	3	1			0	0	0	0	0	0	0	0	0	0	0
280301	280301	0	1	2	0	0	0	0	0	1	1	0	0		1	0		1	1	1	19:00:00	38.2	76	145	76	18	97	0				0	1	13:00:00	12	1			0	0	0	0	0	0	0	0	0	0	0
280302	280302	0	1	2	0	0	0	0	0	0	1	0	1	psychological disorder	1	2		99999	1	1	06:00:00	36	78	110	72	18	95	0				1	1	23:00:00	11	4	left arm		1	0	1	0	0	0	0	0	1	0	0
280303	200311	0	2	1	0	0	1	0	0	1	0	0	0		1	1	1	2	1	1	15:00:00	39	107	121	52	18	99	0				1	1	18:30:00	1	1			0	0	0	0	0	0	0	0	0	0	0
280304	100403	0	2	1	0	0	0	0	0	0	0	0	1	kidney transplant	1	0		14	1	1	05:45:00	38.8	118	112	73	20	88	0				0	1	10:30:00	1	1			3	0	0	0	0	0	0	0	0	0	0
280305	280305	0	1	2	0	0	0	1	1	0	0	0	0		1	0		14	1	1	06:00:00	37	105	112	70	20	98	0				0	0		11	4	Perineal		1	0	1	0	0	0	0	0	0	0	0
280306	280306	0	1	2	1	0	0	0	0	0	0	0	0		1	0		4	1	1	07:00:00	36.3	106	147	79	20	99	0				0	0		11	2			1	0	1	0	0	0	0	0	0	0	0
280307	280307	0	1	2	0	0	0	0	0	0	1	0	0		1	1	1	1	1	1	06:00:00	39	130	100	50	20	97	0				0	0		4	2			1	0	1	0	0	0	0	0	0	0	0
280308	280308	0	1	1	0	0	0	0	0	0	1	0	0		1	0		1	1	1	06:00:00	36.2	80	118	70	18	98	0				0	1	17:00:00	13	4	Left knee		1	0	1	0	0	0	0	0	0	0	0
280309	280309	0	1	1	0	0	0	0	0	0	1	0	0		1	1	1	2	1	1	06:00:00	36.8	99999	99999	99999	18	99999	0				0	1	11:30:00	13	4	right leg		0	0	0	0	0	0	0	0	0	0	0
280401	30501	0	2	1	0	0	0	0	0	0	0	0	1	Stroke	1	0		2	1	1	06:00:00	38.2	115	132	90	25	86	0				0	1	17:00:00	1	1			0	0	0	0	0	0	0	0	0	0	0
280402	280402	0	1	1	0	0	0	0	0	0	0	0	1	compressive myelopathy	1	1	14	30	1	1	07:50:00	36.6	84	103	65	16	97	0				0	1	17:00:00	1	4	urethral pus		0	0	0	0	0	0	0	0	0	0	0
280403	50501	0	2	1	1	0	0	0	0	0	0	0	0		1	1	1	14	1	1	16:30:00	40	88	108	56	20	92	0				0	1	17:30:00	1	1			0	0	0	0	0	0	0	0	0	0	0
280404	280404	0	1	2	0	0	0	0	0	0	1	0	0		1	0		60	1	1	22:00:00	38.1	93	143	82	99999	97	0				0	1	10:00:00	7	4	urethral pus		0	0	0	0	0	0	0	0	0	0	0
280501	280501	0	1	2	0	0	0	0	0	0	1	0	0		1	1	10	6	1	1	06:00:00	37	87	126	81	20	94	0				0	1	19:00:00	7	4	intrabdominal		1	0	1	0	0	0	0	0	1	0	0
280502	250504	0	2	1	1	0	0	0	0	0	0	0	0		2	0		5	1	1	12:50:00	39	141	151	80	24	100	0				1	1	13:00:00	5	1			0	0	0	0	0	0	0	0	0	0	0
280503	280503	0	2	1	0	1	0	0	0	0	0	0	0		0	0		1	1	1	07:00:00	38.4	85	117	78	25	99	1	5		0.35	1	1	10:00:00	3	1			3	0	0	0	0	0	0	0	0	0	0
280601	280601	0	1	2	0	0	0	0	0	0	1	0	0		1	1	99999	6	1	1	22:00:00	36.8	95	108	60	20	98	0				0	1	04:30:00	7	4	intrabdominal		0	0	0	0	0	0	0	0	0	0	0
280602	280602	0	1	2	1	0	0	0	0	0	0	0	0		0	0		7	0	1	12:00:00	38.2	84	156	67	22	97	0				0	0		2	1			0	0	0	0	0	0	0	0	0	0	0
280603	50704	0	5	2	0	1	1	0	0	0	0	0	0		1	1	99999	10	1	1	18:20:00	39.8	125	168	74	99999	80	1	2	15		1	1	11:50:00	5	1			0	0	0	0	0	0	0	0	0	0	0
280604	280604	0	1	1	0	0	0	0	0	0	1	0	0		0	0		4	1	1	08:00:00	39.3	126	120	75	15	99	1	2	99999		0	1	11:00:00	3	1			0	0	0	0	0	0	0	0	0	0	0
280605	280605	0	1	1	0	0	0	0	0	0	1	0	0		1	1	99999	4	1	1	22:00:00	39.2	115	115	57	16	94	1	5		0.9	1	1	11:45:00	3	1			0	0	0	0	0	0	0	0	0	0	0
280606	230706	0	1	2	0	0	0	0	0	0	1	0	0		1	1	99999	2	1	1	21:00:00	39.5	131	113	75	16	100	1	5		0.5	1	1	18:00:00	3	1			3	0	0	0	0	0	0	0	0	0	0
280607	280607	0	1	1	0	0	0	0	0	0	0	0	1	epilepsy	0	1	99999	99999	1	1	14:00:00	39.9	116	111	48	18	93	0				0	0		13	4	right leg		1	0	0	0	0	0	0	0	1	0	0
280701	270703	0	3	1	0	1	1	0	0	0	0	0	1	hepatitis ,stroke	1	0		1	1	1	19:00:00	36.9	109	107	60	18	92	1	2	5		1	0		1	2			1	1	0	0	0	0	0	1	0	0	0
280702	300707	0	2	1	0	0	1	0	0	0	0	0	1	stroke	1	1	9999	6	1	1	15:35:00	38.6	98	139	99	99999	95	1	5		0.45	1	1	18:25:00	5	1			0	0	0	0	0	0	0	0	0	0	0
280704	280704	0	1	2	0	0	0	0	0	0	1	0	0		1	1	3	2	1	1	17:18:00	37.6	116	102	72	24	95	0				0	1	12:00:00	7	4	intrabdominal		1	1	0	0	0	0	0	0	1	0	0
280705	280705	0	1	2	0	0	0	0	0	0	1	0	0		1	1	4	5	1	1	15:00:00	36.3	124	116	74	20	98	0				0	1	15:30:00	7	4	intrabdominal		1	0	1	0	0	0	0	0	1	0	0
290301	290301	0	1	2	0	0	0	0	1	0	0	0	0		1	1	1	14	1	1	09:00:00	35	88	102	61	20	95	0				0	1	09:30:00	2	2			1	0	1	0	0	0	0	0	1	0	0
290302	290302	0	1	2	0	0	0	0	0	0	1	0	0		1	1	13	11	1	1	14:00:00	39.5	117	97	70	18	98	0				0	1	23:30:00	4	4	intra-abdominal abcess		1	0	1	0	0	0	0	0	0	0	0
290501	290501	0	1	2	0	0	0	0	0	0	1	0	0		0	1	2	1	1	1	08:40:00	38.2	132	104	70	24	92	0				0	1	12:39:00	4	4	intrabdominal		1	0	0	0	0	0	0	0	0	0	0
290502	70604	0	3	1	0	0	0	0	0	0	1	0	0		0	1	7	1	1	1	12:00:00	38.5	86	128	78	15	100	1	5		0.45	1	1	12:15:00	3	1			0	0	0	0	0	0	0	0	0	0	0
290503	290503	0	1	1	0	0	1	0	0	0	1	0	0		0	0		3	1	1	16:00:00	38.6	102	181	90	19	95	1	2	3		1	0		3	1			1	0	1	0	0	0	0	0	1	0	0
290504	290504	0	1	1	0	1	0	0	0	0	0	0	0		0	0		2	1	1	19:30:00	38.4	127	49	18	99999	78	1	5		0.3	1	1	22:00:00	5	1			0	0	0	0	0	0	0	0	0	0	0
290505	290505	0	1	2	0	0	0	0	0	0	1	0	0		1	1	3	4	1	1	08:00:00	40.3	160	100	35	37	98	1	5		1	1	1	15:40:00	3	1			0	0	0	0	0	0	0	0	0	0	0
290601	60703	0	2	1	1	0	0	0	0	0	0	0	0		1	1	99999	20	1	1	19:30:00	38.9	114	120	65	20	87	0				0	0		1	1			0	0	0	0	0	0	0	0	0	0	0
290602	290602	0	2	2	0	0	0	0	0	0	0	1	1	vertebral disc dislocation	0	1	99999	2	1	1	12:00:00	38.2	119	100	60	20	97	0				0	0		8	2			1	0	0	0	0	0	0	0	1	0	0
290603	290603	0	1	2	0	0	0	0	0	0	1	0	0		1	0		2	1	1	14:00:00	37	79	108	90	18	98	0				0	0		4	4	vagina		1	0	0	0	0	0	0	0	0	0	0
300101	300101	0	1	2	1	0	0	0	0	0	0	0	0		1	1	6	14	1	1	09:30:00	38.1	136	110	66	20	100	1	2	4		0	1	02:00:00	15	1			3	0	0	0	0	0	0	0	0	0	0
300102	300102	0	1	1	1	0	0	0	0	0	0	0	0		1	0		99999	1	1	06:00:00	38.4	126	123	87	24	99999	1	2	6		0	1	02:00:00	15	2			0	0	0	0	0	0	0	0	0	0	0
300103	300103	0	1	2	0	0	0	0	0	1	1	0	0		1	0		99999	1	1	20:00:00	38.5	95	117	72	99999	96	0				0	1	02:00:00	12	1			3	0	0	0	0	0	0	0	0	0	0
300104	300104	0	1	1	0	0	0	0	1	0	0	1	0		1	0		99999	1	1	06:00:00	38.1	115	134	85	30	93	1	2	15		1	1	02:00:00	1	2			0	0	0	0	0	0	0	0	0	0	0
300105	300105	0	1	1	0	0	1	0	0	0	0	0	0		1	0		0	1	1	16:25:00	38.6	86	99999	99999	18	97	1	2	6		1	1	17:00:00	5	1			0	0	0	0	0	0	0	0	0	0	0
300301	300301	0	1	2	0	0	1	0	0	0	0	0	1	dementia	1	1	7	30	1	1	17:30:00	38.4	120	108	65	18	95	0				1	1	18:30:00	2	1			0	0	0	0	0	0	0	0	0	0	0
300302	100403	0	3	1	0	0	0	0	0	0	0	0	1	Renal transplant	1	0			1	1	06:00:00	38.6	121	133	76	48	82	0				0	1	10:30:00	1	1			3	0	0	0	0	0	0	0	0	0	0
300303	300303	0	1	1	0	0	0	0	0	0	1	0	0		0	0		99999	1	1	21:00:00	39.7	108	103	52	99999	97	0				0	1	10:50:00	12	1			0	0	0	0	0	0	0	0	0	0	0
300304	300304	0	1	2	0	0	0	0	0	0	1	0	0		1	1	21	14	1	1	06:00:00	37	60	120	80	20	99999	0				0	1	12:00:00	7	4	liver abscess		1	1	0	0	0	0	0	1	0	0	0
300305	300305	0	4	1	0	0	0	0	0	0	1	0	0		1	1	1	5	1	1	13:00:00	38.3	107	160	90	23	96	0				0	1	06:00:00	3	2			0	0	0	0	0	0	0	0	0	0	0
300401	190401	0	4	1	0	0	1	0	0	0	1	0	1	CKD	1	0		1	1	1	22:00:00	37	117	138	75	16	96	0				0	1	22:00:00	12	4	lower back		1	0	0	0	1	0	0	0	0	0	0
300402	280404	0	2	2	0	0	0	0	0	0	1	0	0		1	0		60	1	1	22:00:00	38	100	105	55	18	94	0				0	1	22:00:00	12	4	right lower back		0	0	0	0	0	0	0	0	0	0	0
300404	300404	0	2	1	0	0	0	0	0	0	1	0	0		1	1	1	99999	1	1	18:00:00	38.8	102	119	73	19	99	1	5		1	0	1	10:00:00	3	1			1	0	0	0	1	0	0	0	0	0	1
300405	300405	0	1	2	1	0	0	0	0	0	0	0	0		1	1	14	7	1	1	20:30:00	38	107	108	65	18	91	0				0	1	17:50:00	15	1			0	0	0	0	0	0	0	0	0	0	0
300501	300501	0	2	1	1	0	0	0	0	0	0	0	0		0	1	1	2	1	1	07:00:00	39.4	126	128	56	14	90	1	5		0.8	1	1	09:00:00	3	1			0	0	0	0	0	0	0	0	0	0	0
300502	300502	0	1	2	0	0	0	0	0	0	1	0	0		1	1	99999	3	1	1	09:00:00	37.8	97	101	60	19	99	0				0	1	16:30:00	11	4	intrabdominal		0	0	0	0	0	0	0	0	0	0	0
300503	300503	0	1	2	0	0	0	0	0	0	1	0	0		0	1	99999	1	1	1	06:00:00	38.4	98	167	122	20	99999	0				0	0		4	2			0	0	0	0	0	0	0	0	0	0	0
300504	300504	0	1	1	0	0	0	0	0	0	0	0	1	HCV, anemia, AKI, splenomegaly	1	1	4	7	1	1	09:00:00	39.5	118	137	82	24	99	1	5		0.5	1	0		3	2			1	0	1	0	0	0	0	0	1	0	0
300601	300601	0	1	2	0	0	0	0	0	0	1	0	0		0	0		10	1	1	06:00:00	36.2	80	102	66	20	97	0				0	0		4	4	intrabdominal		3	0	0	0	0	0	0	0	0	0	0
300602	300602	0	1	1	0	0	0	0	0	0	0	0	1	interstitial lung diseases	0	0		4	1	1	18:40:00	38.6	128	90	53	18	74	1	2	6		0	1	22:48:00	1	1			0	0	0	0	0	0	0	0	0	0	0
300603	310503	0	3	1	0	0	0	0	0	0	1	0	0		1	0		21	1	1	15:25:00	37.1	120	118	78	20	98	0				0	1	10:50:00	11	4	on abdomen		0	0	0	0	0	0	0	0	0	0	0
300604	40701	0	4	1	1	0	0	0	0	0	0	0	0		0	1	1	6	1	1	14:00:00	38	79	132	59	20	96	1	2	6		0	0		5	1			3	0	0	0	0	0	0	0	0	0	0
300605	300605	0	1	1	0	0	0	1	0	0	0	0	0		0	0		7	1	1	16:30:00	38.8	125	111	73	32	94	0				0	0		5	1			0	0	0	0	0	0	0	0	0	0	0
300701	300701	0	1	2	0	0	0	0	0	0	1	0	0		1	1	99999	3	1	1	12:00:00	38.2	100	122	69	22	94	0				0	1	12:00:00	7	4	intrabdominal		1	0	0	0	0	0	0	0	0	0	0
300702	300702	0	1	2	0	0	0	0	0	0	1	0	0		0	0		1	1	1	06:00:00	37	110	109	72	22	98	0				0	1	10:00:00	7	4	intrabdominal		0	0	0	0	0	0	0	0	0	0	0
300703	300703	0	1	2	0	0	0	0	1	0	1	0	0		1	0		7	1	1	06:00:00	36.7	109	119	79	20	98	0				0	1	07:20:00	7	4	intrabdominal		0	0	0	0	0	0	0	0	0	0	0
300704	300704	0	1	2	0	0	0	0	0	0	1	0	0		1	1	10	4	1	1	12:00:00	36	105	91	53	20	95	0				0	1	13:45:00	7	4	intrabdominal		1	0	0	0	0	0	0	0	0	0	0
300705	300705	0	1	1	0	0	0	0	1	0	0	0	0		1	1	99999	2	1	1	14:00:00	38.3	100	100	64	18	99999	0				0	0		1	1			0	0	0	0	0	0	0	0	0	0	0
300706	20802	0	3	1	0	0	0	0	0	0	1	0	0		1	0		3	1	1	04:00:00	38.5	129	123	73	41	99	1	5		0.6	1	1	12:00:00	3	1			0	0	0	0	0	0	0	0	0	0	0
300707	300707	0	3	1	0	0	1	0	0	0	0	0	1	stroke	1	1	99999	8	1	1	10:00:00	38.6	117	159	110	30	94	1	5		0.3	1	1	10:10:00	3	3			1	1	0	0	0	0	0	0	0	0	0
310101	310101	0	1	2	0	1	0	0	0	0	0	0	0		1	1	99999	99999	0	1	20:30:00	38.5	139	123	72	21	99	1	2	10		0	1	12:00:00	2	1			1	0	0	0	0	0	0	0	0	0	0
310102	310102	0	1	1	0	0	0	0	1	0	0	0	0		0	0		99999	1	1	05:00:00	40	140	127	89	20	97	0				0	1	03:00:00	1	1			0	0	0	0	0	0	0	0	0	0	0
310301	310301	0	1	2	0	0	0	0	0	0	0	0	1	SLE	1	1	1	7	1	1	06:00:00	35	91	120	74	18	96	0				0	1	09:00:00	2	2			0	0	0	0	0	0	0	0	0	0	0
310302	310302	0	1	1	0	1	0	0	0	0	0	0	0		1	0		99999	1	1	06:00:00	35.5	54	110	67	18	95	0				0	1	15:30:00	1	4	gluteal absces		1	0	1	0	1	0	0	0	1	0	1
310303	310303	0	1	1	1	0	0	0	0	0	0	0	0		1	0		99999	1	1	06:00:00	38.6	83	94	37	18	92	0				0	1	22:00:00	1	1			0	0	0	0	0	0	0	0	0	0	0
310304	210701	0	3	2	0	0	0	0	0	0	1	0	0		1	1	1	4	1	1	06:00:00	38.5	76	110	62	18	96	0				0	1	14:00:00	7	4	peri-anal abcsess		0	0	0	0	0	0	0	0	0	0	0
310305	310305	0	2	1	0	0	0	0	0	0	1	0	0		1	1	99999	99999	1	1	21:00:00	38.4	122	136	73	17	99	1	5		0.8	1	1	16:00:00	3	1			3	0	0	0	0	0	0	0	0	0	0
310306	310306	0	1	1	1	0	0	0	0	0	0	0	0		1	1	3	7	1	1	14:57:00	38.8	121	118	77	18	92	0				0	1	19:00:00	5	1			0	0	0	0	0	0	0	0	0	0	0
310307	310307	0	1	2	0	0	0	0	0	0	1	0	0		1	1	9	6	1	1	06:00:00	37	126	121	67	28	98	1	3	5		0	1	10:30:00	4	4	intrabdominal		0	0	0	0	0	0	0	0	0	0	0
310308	220303	0	2	1	0	0	0	0	0	0	1	0	0		1	1	1	1	1	1	06:00:00	38	110	98	60	20	95	0				0	0		8	3			1	0	1	0	0	0	0	0	1	0	0
310501	310501	0	1	2	1	0	0	0	0	0	0	0	0		0	1	1	10	1	1	06:00:00	38.9	117	95	46	25	98	0				0	0		2	1			0	0	0	0	0	0	0	0	0	0	0
310502	310502	0	1	1	1	0	0	0	0	0	0	0	0		1	1	5	7	1	1	06:00:00	36	65	90	60	99999	95	0				0	0		14	4	neck		1	0	0	0	0	0	0	0	0	0	0
310503	310503	0	2	1	0	0	0	0	0	0	1	0	0		1	1	99999	4	1	1	16:00:00	34.3	107	125	89	99999	99	1	5		1	1	0		7	4	intrabdominal		1	1	0	0	0	0	0	1	0	0	0
310504	100702	0	1	1	0	0	0	0	0	0	1	0	0		1	0		90	1	1	14:00:00	38.9	91	130	90	20	93	0				0	0		13	4	left distal femur		1	1	0	0	0	0	0	0	1	0	0
310701	310701	0	1	2	0	0	0	0	0	0	1	0	0		1	1	99999	4	1	1	18:05:00	38.4	124	92	63	38	99999	0				0	1	23:20:00	7	4	intrabdominal		1	0	0	0	0	0	0	0	0	0	0
310702	310702	0	1	1	0	0	0	0	0	0	1	0	0		0	0		2	1	1	06:00:00	38.3	97	115	65	17	90	0				0	1	16:30:00	12	1			0	0	0	0	0	0	0	0	0	0	0
310703	310703	0	1	1	1	0	0	0	0	0	0	0	0		1	0		10	1	1	23:49:00	38.1	109	112	66	20	95	0				0	1	17:00:00	5	1			0	0	0	0	0	0	0	0	0	0	0
310704	310704	0	1	1	0	0	0	0	0	0	1	0	0		0	0		6	1	1	06:00:00	37	70	110	60	18	98	0				0	1	07:00:00	13	4	right upper arm		0	0	0	0	0	0	0	0	0	0	0
310705	310705	0	1	1	1	0	0	0	0	0	0	0	0		1	1	99999	1	1	1	15:00:00	38.2	116	111	70	18	99	0				0	1	22:00:00	5	1			3	0	0	0	0	0	0	0	0	0	0
310706	310706	0	2	1	0	0	0	0	0	0	0	0	1	spinal cord injury	1	1	99999	2	1	1	00:30:00	39.6	138	113	64	20	96	1	2	5		0	0		8	1			0	0	0	0	0	0	0	0	0	0	0
413168	413168	0	1	2	0	0	1	0	0	0	0	0	0		1	0		1	1	1	20:50:00	39.5	110	128	71	99999	99999	0				1	1	00:30:00	5	1			1	0	0	0	0	0	0	0	1	0	0
[truncated: 828 more columns]
